# Supplementary material for: Spatial expression analyses of the putative oncogene ciRS-7 in cancer reshape the microRNA sponge theory
Source: Nat Commun. 2020 Sep 11;11:4551. doi: 10.1038/s41467-020-18355-2 (PMC7486402; doi:10.1038/s41467-020-18355-2)
Supplement: Supplementary file 6 — Source Data [file 41467_2020_18355_MOESM6_ESM.xlsx]

## Sheet: Fig. 1c-h 
Sample ID		Colon cancer 1	Colon cancer 2	Colon cancer 3	Colon cancer 4	Colon cancer 5	Colon cancer 6	Colon cancer 7	Colon cancer 8	Colon cancer 9	Colon cancer 10	Colon cancer 11	Colon cancer 12	Colon cancer 13	Colon cancer 14	Colon cancer 15	Colon cancer 16	Colon cancer 17	Colon cancer 18	Colon cancer 19	Colon cancer 20	Colon cancer 21	Colon cancer 22	Colon cancer 23	Colon cancer 24	Colon cancer 25	Colon cancer 26	Colon cancer 27	Colon cancer 28	Colon cancer 29	Colon cancer 30	Colon cancer 31	Colon cancer 32	LCMD cancer cells	LCMD stromal cells
FOV Count		555	555	555	555	555	555	555	555	555	555	555	555	555	555	555	555	555	555	555	555	555	555	555	555	555	555	555	555	555	555	555	555	555	555
FOV Counted		530	528	529	525	527	529	524	526	520	526	532	533	534	530	532	527	536	530	527	529	554	529	554	550	552	551	544	549	554	549	553	551	534	528
Binding Density		0.25	0.48	0.17	0.17	0.13	0.18	0.24	0.16	0.23	0.21	0.2	0.2	0.26	0.23	0.17	0.16	0.19	0.23	0.22	0.2	0.19	0.21	0.21	0.27	0.26	0.28	0.2	0.2	0.28	0.27	0.28	0.22	0.46	0.29
Class	Name
Positive control	POS_A	97891	90420	100374	96960	90671	72361	113723	122744	107535	110949	100259	97397	85312	87532	100998	96661	94735	96224	99386	93896	106576	109014	95615	85359	102383	101011	99676	94930	112356	94080	89002	105269	92401	101335
Positive control	POS_B	22806	21964	24014	22654	22006	17891	26617	28465	24777	26483	23946	22153	20370	20791	22846	22223	20478	22236	22875	21893	24491	24709	22443	20018	23420	23585	22079	21623	25579	21753	20762	23910	21562	23389
Positive control	POS_C	5889	5718	5937	5857	5488	4644	6523	7222	6158	6365	6038	5843	5439	5535	6059	5921	5925	5731	6132	5801	6283	6305	5705	5250	6285	6163	5787	5662	6620	5513	5278	6124	5871	6133
Positive control	POS_D	1480	1379	1528	1441	1296	1044	1632	1761	1577	1650	1601	1395	1315	1308	1534	1438	1422	1391	1517	1453	1595	1657	1464	1292	1594	1528	1486	1437	1677	1406	1304	1529	1376	1534
Positive control	POS_E	353	313	313	332	350	274	426	404	386	379	383	324	320	305	335	322	311	320	324	310	366	409	316	274	370	349	332	324	405	295	315	350	315	344
Positive control	POS_F	134	120	127	132	133	102	157	168	158	144	146	134	128	119	129	149	121	118	140	135	152	142	141	109	157	169	127	129	167	124	146	147	104	153
Negative control	NEG_A	21	20	27	25	21	14	22	20	27	19	22	18	23	20	19	21	28	28	18	18	22	31	26	30	28	19	20	20	24	25	22	29	17	24
Negative control	NEG_B	11	12	4	10	6	12	13	11	14	10	16	17	9	10	7	12	6	8	7	16	7	4	8	5	11	13	6	10	10	8	7	10	17	14
Negative control	NEG_C	6	6	4	3	3	1	2	7	4	3	9	2	2	3	4	4	6	7	6	4	4	5	1	5	5	1	4	7	7	6	4	8	4	4
Negative control	NEG_D	15	23	20	13	11	10	18	11	17	13	19	5	11	14	14	8	16	11	8	12	18	7	7	8	9	13	11	8	12	9	7	13	31	16
Negative control	NEG_E	21	29	36	17	22	15	28	30	28	25	30	24	19	25	25	18	23	27	18	30	33	25	25	24	31	24	30	30	32	14	27	20	25	35
Negative control	NEG_F	18	25	24	28	19	20	30	39	36	23	25	22	30	26	14	29	20	29	24	22	26	33	30	16	21	21	22	18	19	31	15	17	21	24
Negative control	NEG_G	10	9	3	1	1	1	4	1	4	1	3	3	4	5	8	2	6	5	1	3	4	4	2	8	5	10	2	4	4	5	6	3	10	4
Negative control	NEG_H	8	18	4	5	2	4	2	2	4	4	7	2	4	7	5	5	6	6	4	4	4	5	5	8	7	8	3	4	4	9	9	5	8	4
circRNA	circCCDC66	98.77	179.62	109.83	100.34	141.01	105.5	108.36	120.04	115.36	178.73	123.05	120.84	115.66	145.95	58.78	483.25	130.52	95.3	112.15	64.57	98.89	120.17	82.97	190.36	102.79	86.68	185.73	72.26	144.72	117.8	94.44	117.98	81.47	221.39
circRNA	CDR1as (ciRS-7)	1756.09	7643.87	7231.87	1259.78	5522.5	1305.69	7026.18	4308.35	8088.36	8609.93	4126.8	7456.77	1926.95	8952.54	2315.21	25080.1	2515.57	3395.73	2866.39	9041.59	4244.98	2647.14	3600.76	7131.87	1502.23	8994.51	7180.31	1191.43	2829.31	3125.33	2423.85	2309.1	467.76	21063.3
circRNA	circCDYL	170.95	385.24	206.34	228.54	226.28	288.3	238.38	360.11	314.45	212.08	244.3	225.39	271.33	225.88	219.31	512.54	253.63	358.03	262.78	149.43	203.17	328.81	111.04	332.72	215.35	204.64	194.18	228.54	246.95	246.87	264.74	163.73	226.7	329
circRNA	circFAT3	10.45	43.45	14.98	8.36	22.96	13.58	13.19	29.2	22.33	24.01	31.67	29.87	8	13.9	20.35	92.74	10.38	22.32	31.89	46.12	91.7	18.36	14.64	45.52	27.33	47.36	56.99	25.21	35.18	11.9	7.26	12.04	7.35	46.75
circRNA	circFBXW7	171.9	279.52	234.63	115.67	177.09	161.91	277.01	175.19	240.03	501.52	128.48	257.97	293.88	271.92	101.74	1591.3	271.43	139.95	105.55	188.17	102.48	163.57	102.5	217.67	167.2	286.86	185.73	87.38	187.2	130.33	218.74	252.82	184.97	603.32
circRNA	circHIPK3	467.28	2995.35	1001.75	727.44	1092.04	718.65	1221.12	921.36	1768.57	1492.57	1104.76	1018.31	976.93	1000.81	673.76	2523.63	1191.04	1024.3	836.72	926.11	756.94	721.04	850.47	1706.62	1094.96	932.96	1148.17	468.84	904.16	770.05	831.36	902.93	857.39	1443.91
circRNA	circSLC8A1	362.8	1742.81	369.41	392.98	823.13	554.66	188.45	613.16	241.89	325.46	492.21	298.71	443.73	321.44	395.67	1078.76	617.03	247.27	543.15	402.18	521.41	405.58	274.54	229.26	562.12	436.99	578.31	169.72	509.83	241.23	311.56	311.81	58.09	448.08
circRNA	circSMARCA5	410.29	1094.13	520.84	369.29	1013.33	350.97	420.23	652.09	427.96	605.56	440.64	897.47	628.5	375.3	316.53	1483.91	531	376.06	470.58	374.5	584.34	667.63	556.4	400.58	398.82	428.05	899.12	394.9	554.97	453.01	414.87	511.66	270.1	691.52
circRNA	circZKSCAN1	369.45	482.75	362.76	264.78	236.12	324.86	688.77	304.96	432.61	509.53	379.11	416.83	429.91	315.36	194.44	410.03	381.19	300.51	348.54	254.59	413.53	555.8	545.42	603.36	306.43	159.07	310.26	317.6	501.2	240.6	408.41	233.56	778.93	368.7
circRNA	circZNF609	198.5	309.29	158.08	150.5	344.34	141.01	183.73	194.65	219.56	172.07	145.67	289.2	170.95	194.6	187.66	439.32	215.07	135.66	191.31	208.47	115.07	168.58	272.1	170.5	164.6	228.77	196.29	124.35	151.36	119.05	173.54	167.34	121.53	307.83
circRNA	circZNF91	140.56	449.56	111.49	75.25	193.48	313.37	427.77	295.23	252.12	593.56	290.44	226.74	195.68	178.1	97.22	131.79	221	255.86	193.51	53.5	127.65	185.27	348.97	385.69	118.41	74.17	48.54	70.58	323.29	107.77	422.14	124	519.84	101.44
circRNA	circRP11-255H23.2	24.69	37.63	38.27	9.75	16.4	37.6	38.63	58.4	12.09	2.67	79.62	4.07	7.27	19.98	24.87	9.76	19.28	26.62	23.09	5.53	3.6	13.35	62.23	96.01	65.06	7.15	8.44	6.72	71.03	3.13	8.88	8.43	22.04	5.29
miR-7 target gene	ACK1	776.89	605.57	1056.66	586.69	1278.96	1556.39	1158	1573.46	766.6	1659.3	1266.72	964	1008.94	1073.78	931.51	1532.72	1364.58	858.59	1428.25	986.99	769.53	660.95	527.12	1214.99	1194.5	1468.25	1563.96	1107.41	1199.57	1478.08	1122.74	1018.51	1190.93	2038.41
miR-7 target gene	CCNE1	366.6	257.28	317.83	595.05	429.6	420.96	385.37	493.12	378.65	382.81	262.39	566.18	927.47	474.34	752.9	351.45	401.96	406.97	362.83	383.73	289.47	1236.78	146.42	190.36	199.08	222.52	318.7	804.93	255.58	462.41	1983.96	648.91	426.69	224.92
miR-7 target gene	CDK1	2238.56	473.51	928.53	1672.27	1033.01	667.47	1714.85	564.5	1585.3	920.35	751.89	507.8	1483.95	518.65	1164.39	283.11	707.5	942.73	1208.35	1440.83	1220.81	1892.72	1417.85	1911.87	476.89	655.93	303.93	1167.9	995.1	1576.45	2038.85	1513.32	1937.8	541.58
miR-7 target gene	EGFR	501.47	1225.85	780.43	569.97	508.31	928.61	727.4	940.83	460.52	666.92	346.54	397.82	368.81	346.63	296.18	288	461.29	677.43	746.56	448.3	325.43	495.71	944.42	542.11	769.01	620.19	495.99	536.06	470.67	268.8	889.47	453.87	757.23	332.53
miR-7 target gene	EIF4E	1922.29	1791.74	1545.88	1959.34	1626.58	1609.66	1645.13	1249.03	956.39	1200.46	1307.44	1713.48	1155.15	1710.58	1858.5	1522.96	1269.65	1144.5	1291.91	1581.03	1400.61	1967.83	1947.41	1445.91	1135.29	1276.12	1295.92	1418.29	1299.81	1547	1941.18	1893.75	1476.72	921.74
miR-7 target gene	FAK	1968.83	1404.44	1708.96	1233.3	1269.13	1874.98	2702.3	2241.77	1380.62	2046.11	1944.42	2177.83	1992.42	1838.29	2147.9	1176.39	1929.69	2814.46	1710.82	1704.64	1503.09	1655.71	1843.7	2074.09	2133.31	1325.27	1728.59	1485.51	1545.43	1266.92	1607.02	1804.66	2670.99	1877.88
miR-7 target gene	FOS	13705.8	13429.3	22056.7	8967.55	18768	9026	10436.1	18540.8	18281.2	16038.1	17982	31127.8	12156.8	13763.7	7149.11	73107.1	8906.84	11410.7	17740.4	25209.8	17771	7105.21	8099.57	12137.5	16175.1	14228.6	22047.5	4873.27	25548.7	3674.2	7382.95	4206.47	2675.66	31911.6
miR-7 target gene	HOXB13	82.63	905.62	9.98	58.53	131.18	71.03	159.24	84.35	35.35	28.01	131.2	39.37	769.62	106.86	289.4	4.88	68.23	582.98	95.66	86.71	61.13	13.35	140.32	26.48	1025.99	15.19	424.23	494.05	51.12	201.76	357.56	52.97	151.91	33.52
miR-7 target gene	IGF1-R	1095.06	680.84	1178.13	827.77	905.11	1205.42	1147.63	1119.26	765.67	1153.77	694.89	955.86	1163.88	970.4	926.99	829.82	949.27	1254.4	1053.32	715.8	845.04	951.37	1053.02	710.95	742.98	910.62	1217.82	712.51	683.1	444.24	243.76	502.03	966.23	948.2
miR-7 target gene	IRS1	290.62	441.01	417.67	182.56	295.15	379.17	220.48	450.95	227.93	612.23	360.11	238.96	333.89	289.3	255.49	273.35	493.92	298.79	558.54	191.86	253.51	226.99	203.77	398.1	472.33	294.9	451.67	290.72	510.5	368.42	566.62	124	269.44	388.1
miR-7 target gene	IRS2	1438.87	468.38	12471.9	749.73	865.76	1878.11	1454.8	1852.46	1540.64	1131.1	1098.43	886.61	604.49	933.91	416.01	1142.22	1598.93	1354.86	1532.7	675.21	1289.14	717.7	829.72	2939.82	2051.33	701.51	1515.42	453.72	1413.99	1201.76	417.29	2611.29	1283.08	1031.99
miR-7 target gene	KLF4	2140.73	6207.27	926.86	1142.72	2056.18	918.16	1675.28	1758.38	1442.95	1028.39	999.81	2612.31	1329.74	860.07	974.47	1225.2	588.85	1131.62	1418.35	1935.24	983.48	1088.23	1317.8	1152.09	2700.63	1340.46	1620.95	663.77	1982.9	1269.43	1403.62	951.09	1761.52	1084.92
miR-7 target gene	MTOR	1320.15	1238.85	936.85	1163.62	1298.64	1382.99	1139.15	1803.8	974.06	1045.73	1061.33	1697.19	1561.06	958.24	1440.22	1352.12	1385.34	983.95	1658.04	1145.65	958.31	857.9	852.91	1022.98	1099.51	1175.14	1397.23	922.56	1072.77	1135.34	1328.56	1029.35	1136.84	1264.86
miR-7 target gene	NR4A3	403.64	283.63	903.57	188.13	800.17	523.32	151.7	253.05	368.41	854.99	617.08	1098.42	142.58	648.96	334.62	2513.86	571.05	827.68	381.53	522.09	142.04	171.91	81.75	425.41	376.05	1269.87	808.36	326	919.42	464.29	180.8	213.09	39.73	1042.58
miR-7 target gene	PAK1	1303.06	1563.19	990.1	1187.31	819.85	1334.94	1305.93	1161.44	703.34	947.03	1274.87	966.72	1234.44	1297.05	1017.43	463.72	1064.96	1468.19	1032.43	841.25	1042.81	1195.05	1333.66	1733.1	1326.57	777.47	884.35	1577.93	1190.94	1209.91	1986.38	1191.87	1305.11	746.21
miR-7 target gene	PIK3CD	522.36	131.04	174.72	137.96	796.89	164	151.7	412.02	245.61	470.85	211.72	401.89	237.14	312.75	171.83	824.94	622.96	207.78	270.48	440.92	266.1	196.95	107.38	219.33	290.17	464.69	563.53	263.83	175.92	797	499.62	388.86	41.07	790.31
miR-7 target gene	RAF1	2215.76	2045.94	2286.38	2037.38	2374.28	2655.26	1691.3	2978.21	1896.96	2799.73	1981.52	2904.23	2764.22	1887.81	2609.13	2997.11	2172.94	2149.05	2299.05	2780.18	1769.19	1867.68	1957.17	2396.05	2068.9	2107.21	2792.34	1976.19	2395.82	2081.46	2484.39	2369.3	1969.19	2362.12
miR-7 target gene	RB1	766.45	877.91	963.47	983.85	669	1816.48	794.3	1219.83	904.29	1159.11	1465.78	901.55	939.11	1000.81	884.03	800.53	1220.7	1214.91	1324.89	767.46	1585.8	914.65	1077.42	1690.06	1374.71	739.94	930.78	804.93	1463.11	1023.81	969.38	1341.16	993.27	872.34
miR-7 target gene	SP1	992.49	756.45	913.55	939.26	1141.23	893.09	1170.24	1310.67	916.38	1440.55	909.33	1617.08	1385.02	1139.81	1449.27	1225.2	1001.18	949.6	989.55	964.85	1379.03	1069.87	1073.76	1123.12	933.61	846.28	1158.73	1109.09	990.46	966.17	1356.81	1045	1006.96	879.4
miR-7 target gene	YY1	2362.03	2172.18	2610.86	2335.6	2239.83	2069.26	2316.93	1738.91	2048.6	2686.35	2522.59	2209.06	2975.9	2436.86	2491.56	2787.22	2402.84	2723.45	2004.38	2296.83	2630.41	2603.74	2760.05	2797.46	1843.79	1923.12	2256.25	2063.58	2457.55	2134.1	2010.6	2719.64	2354.14	1887.58
lncRNA	LINC00632_T1	20.89	27.71	16.64	18.12	16.4	13.58	7.54	51.91	15.82	22.68	8.14	14.94	6.55	11.29	18.09	29.29	16.32	9.44	15.39	18.45	19.78	15.02	20.74	13.24	10.41	24.13	46.43	78.98	15.27	74.56	8.07	10.84	11.69	15.88
lncRNA	LINC00632_T2	2.85	20.53	8.32	4.18	3.28	5.22	2.83	9.73	1.86	2.67	6.33	2.72	2.18	1.74	11.3	4.88	5.93	5.15	14.29	3.69	8.99	1.67	2.44	1.66	7.81	8.04	46.43	115.95	13.94	90.23	5.65	2.41	3.34	9.7
lncRNA	LINC00632_T3	33.24	28.74	84.87	22.3	42.63	28.2	46.17	71.37	127.46	76.03	30.76	54.31	20.37	72.11	58.78	200.13	45.98	57.53	63.77	103.31	41.35	35.05	37.83	64.56	22.12	122.43	141.41	90.74	58.42	113.41	23.41	24.08	12.69	201.99

## Sheet: Fig. 1c, right
Sample ID		LCMD cancer cells	LCMD stromal cells
FOV Count		555	555
FOV Counted		542	549
Binding Density		0.13	0.13
Class	Name
Positive control	POS_A	67306	63036
Positive control	POS_B	16316	15775
Positive control	POS_C	4331	4066
Positive control	POS_D	1008	1011
Positive control	POS_E	222	226
Positive control	POS_F	108	108
Negative control	NEG_A	18	18
Negative control	NEG_B	9	1
Negative control	NEG_C	3	4
Negative control	NEG_D	9	5
Negative control	NEG_E	10	15
Negative control	NEG_F	18	14
Negative control	NEG_G	4	4
Negative control	NEG_H	1	4
circRNA	circCCDC66	38.42	82.39
circRNA	CDR1as (ciRS-7)	260.36	9689
circRNA	circCDYL	88.11	106.75
circRNA	circFAT3	3.97	25.53
circRNA	circFBXW7	39.09	152.01
circRNA	circHIPK3	420.02	835.46
circRNA	circSLC8A1	25.17	349.27
circRNA	circSMARCA5	117.26	381.76
circRNA	circZKSCAN1	155.69	117.2
circRNA	circZNF609	58.3	141.56
circRNA	circZNF91	92.75	25.53
circRNA	circRP11-255H23.2	11.92	5.8
miR-7 target gene	ACK1	186.82	639.36
miR-7 target gene	CCNE1	288.18	112.55
miR-7 target gene	CDK1	975.19	106.75
miR-7 target gene	EGFR	213.32	197.26
miR-7 target gene	EIF4E	799.63	406.13
miR-7 target gene	FAK	533.97	614.99
miR-7 target gene	FOS	2247.84	22178
miR-7 target gene	HOXB13	62.94	16.25
miR-7 target gene	IGF1-R	386.23	516.36
miR-7 target gene	IRS1	69.56	227.43
miR-7 target gene	IRS2	580.34	479.23
miR-7 target gene	KLF4	324.62	574.38
miR-7 target gene	MTOR	449.17	555.81
miR-7 target gene	NR4A3	37.1	787.88
miR-7 target gene	PAK1	571.07	275.01
miR-7 target gene	PIK3CD	15.9	317.94
miR-7 target gene	RAF1	698.93	1110.46
miR-7 target gene	RB1	455.8	321.42
miR-7 target gene	SP1	461.1	584.82
miR-7 target gene	YY1	966.58	913.2
lncRNA	LINC00632_T1	7.95	15.08
lncRNA	LINC00632_T2	2.65	3.48
lncRNA	LINC00632_T3	12.59	100.95

## Sheet: Fig. 2a-f
Class	Name
Positive control	POS_A	97891	90420	100374	96960	90671	72361	113723	122744	107535	110949	100259	97397	85312	87532	100998	96661	94735	96224	99386	93896	106576	109014	95615	85359	102383	101011	99676	94930	112356	94080	89002	105269	92401	101335
Positive control	POS_B	22806	21964	24014	22654	22006	17891	26617	28465	24777	26483	23946	22153	20370	20791	22846	22223	20478	22236	22875	21893	24491	24709	22443	20018	23420	23585	22079	21623	25579	21753	20762	23910	21562	23389
Positive control	POS_C	5889	5718	5937	5857	5488	4644	6523	7222	6158	6365	6038	5843	5439	5535	6059	5921	5925	5731	6132	5801	6283	6305	5705	5250	6285	6163	5787	5662	6620	5513	5278	6124	5871	6133
Positive control	POS_D	1480	1379	1528	1441	1296	1044	1632	1761	1577	1650	1601	1395	1315	1308	1534	1438	1422	1391	1517	1453	1595	1657	1464	1292	1594	1528	1486	1437	1677	1406	1304	1529	1376	1534
Positive control	POS_E	353	313	313	332	350	274	426	404	386	379	383	324	320	305	335	322	311	320	324	310	366	409	316	274	370	349	332	324	405	295	315	350	315	344
Positive control	POS_F	134	120	127	132	133	102	157	168	158	144	146	134	128	119	129	149	121	118	140	135	152	142	141	109	157	169	127	129	167	124	146	147	104	153
Negative control	NEG_A	21	20	27	25	21	14	22	20	27	19	22	18	23	20	19	21	28	28	18	18	22	31	26	30	28	19	20	20	24	25	22	29	17	24
Negative control	NEG_B	11	12	4	10	6	12	13	11	14	10	16	17	9	10	7	12	6	8	7	16	7	4	8	5	11	13	6	10	10	8	7	10	17	14
Negative control	NEG_C	6	6	4	3	3	1	2	7	4	3	9	2	2	3	4	4	6	7	6	4	4	5	1	5	5	1	4	7	7	6	4	8	4	4
Negative control	NEG_D	15	23	20	13	11	10	18	11	17	13	19	5	11	14	14	8	16	11	8	12	18	7	7	8	9	13	11	8	12	9	7	13	31	16
Negative control	NEG_E	21	29	36	17	22	15	28	30	28	25	30	24	19	25	25	18	23	27	18	30	33	25	25	24	31	24	30	30	32	14	27	20	25	35
Negative control	NEG_F	18	25	24	28	19	20	30	39	36	23	25	22	30	26	14	29	20	29	24	22	26	33	30	16	21	21	22	18	19	31	15	17	21	24
Negative control	NEG_G	10	9	3	1	1	1	4	1	4	1	3	3	4	5	8	2	6	5	1	3	4	4	2	8	5	10	2	4	4	5	6	3	10	4
Negative control	NEG_H	8	18	4	5	2	4	2	2	4	4	7	2	4	7	5	5	6	6	4	4	4	5	5	8	7	8	3	4	4	9	9	5	8	4
circRNA	circCCDC66	98.77	179.62	109.83	100.34	141.01	105.5	108.36	120.04	115.36	178.73	123.05	120.84	115.66	145.95	58.78	483.25	130.52	95.3	112.15	64.57	98.89	120.17	82.97	190.36	102.79	86.68	185.73	72.26	144.72	117.8	94.44	117.98	81.47	221.39
circRNA	CDR1as (ciRS-7)	1756.09	7643.87	7231.87	1259.78	5522.5	1305.69	7026.18	4308.35	8088.36	8609.93	4126.8	7456.77	1926.95	8952.54	2315.21	25080.1	2515.57	3395.73	2866.39	9041.59	4244.98	2647.14	3600.76	7131.87	1502.23	8994.51	7180.31	1191.43	2829.31	3125.33	2423.85	2309.1	467.76	21063.3
circRNA	circCDYL	170.95	385.24	206.34	228.54	226.28	288.3	238.38	360.11	314.45	212.08	244.3	225.39	271.33	225.88	219.31	512.54	253.63	358.03	262.78	149.43	203.17	328.81	111.04	332.72	215.35	204.64	194.18	228.54	246.95	246.87	264.74	163.73	226.7	329
circRNA	circFAT3	10.45	43.45	14.98	8.36	22.96	13.58	13.19	29.2	22.33	24.01	31.67	29.87	8	13.9	20.35	92.74	10.38	22.32	31.89	46.12	91.7	18.36	14.64	45.52	27.33	47.36	56.99	25.21	35.18	11.9	7.26	12.04	7.35	46.75
circRNA	circFBXW7	171.9	279.52	234.63	115.67	177.09	161.91	277.01	175.19	240.03	501.52	128.48	257.97	293.88	271.92	101.74	1591.3	271.43	139.95	105.55	188.17	102.48	163.57	102.5	217.67	167.2	286.86	185.73	87.38	187.2	130.33	218.74	252.82	184.97	603.32
circRNA	circHIPK3	467.28	2995.35	1001.75	727.44	1092.04	718.65	1221.12	921.36	1768.57	1492.57	1104.76	1018.31	976.93	1000.81	673.76	2523.63	1191.04	1024.3	836.72	926.11	756.94	721.04	850.47	1706.62	1094.96	932.96	1148.17	468.84	904.16	770.05	831.36	902.93	857.39	1443.91
circRNA	circSLC8A1	362.8	1742.81	369.41	392.98	823.13	554.66	188.45	613.16	241.89	325.46	492.21	298.71	443.73	321.44	395.67	1078.76	617.03	247.27	543.15	402.18	521.41	405.58	274.54	229.26	562.12	436.99	578.31	169.72	509.83	241.23	311.56	311.81	58.09	448.08
circRNA	circSMARCA5	410.29	1094.13	520.84	369.29	1013.33	350.97	420.23	652.09	427.96	605.56	440.64	897.47	628.5	375.3	316.53	1483.91	531	376.06	470.58	374.5	584.34	667.63	556.4	400.58	398.82	428.05	899.12	394.9	554.97	453.01	414.87	511.66	270.1	691.52
circRNA	circZKSCAN1	369.45	482.75	362.76	264.78	236.12	324.86	688.77	304.96	432.61	509.53	379.11	416.83	429.91	315.36	194.44	410.03	381.19	300.51	348.54	254.59	413.53	555.8	545.42	603.36	306.43	159.07	310.26	317.6	501.2	240.6	408.41	233.56	778.93	368.7
circRNA	circZNF609	198.5	309.29	158.08	150.5	344.34	141.01	183.73	194.65	219.56	172.07	145.67	289.2	170.95	194.6	187.66	439.32	215.07	135.66	191.31	208.47	115.07	168.58	272.1	170.5	164.6	228.77	196.29	124.35	151.36	119.05	173.54	167.34	121.53	307.83
circRNA	circZNF91	140.56	449.56	111.49	75.25	193.48	313.37	427.77	295.23	252.12	593.56	290.44	226.74	195.68	178.1	97.22	131.79	221	255.86	193.51	53.5	127.65	185.27	348.97	385.69	118.41	74.17	48.54	70.58	323.29	107.77	422.14	124	519.84	101.44
circRNA	circRP11-255H23.2	24.69	37.63	38.27	9.75	16.4	37.6	38.63	58.4	12.09	2.67	79.62	4.07	7.27	19.98	24.87	9.76	19.28	26.62	23.09	5.53	3.6	13.35	62.23	96.01	65.06	7.15	8.44	6.72	71.03	3.13	8.88	8.43	22.04	5.29
miR-7 target gene	ACK1	776.89	605.57	1056.66	586.69	1278.96	1556.39	1158	1573.46	766.6	1659.3	1266.72	964	1008.94	1073.78	931.51	1532.72	1364.58	858.59	1428.25	986.99	769.53	660.95	527.12	1214.99	1194.5	1468.25	1563.96	1107.41	1199.57	1478.08	1122.74	1018.51	1190.93	2038.41
miR-7 target gene	CCNE1	366.6	257.28	317.83	595.05	429.6	420.96	385.37	493.12	378.65	382.81	262.39	566.18	927.47	474.34	752.9	351.45	401.96	406.97	362.83	383.73	289.47	1236.78	146.42	190.36	199.08	222.52	318.7	804.93	255.58	462.41	1983.96	648.91	426.69	224.92
miR-7 target gene	CDK1	2238.56	473.51	928.53	1672.27	1033.01	667.47	1714.85	564.5	1585.3	920.35	751.89	507.8	1483.95	518.65	1164.39	283.11	707.5	942.73	1208.35	1440.83	1220.81	1892.72	1417.85	1911.87	476.89	655.93	303.93	1167.9	995.1	1576.45	2038.85	1513.32	1937.8	541.58
miR-7 target gene	EGFR	501.47	1225.85	780.43	569.97	508.31	928.61	727.4	940.83	460.52	666.92	346.54	397.82	368.81	346.63	296.18	288	461.29	677.43	746.56	448.3	325.43	495.71	944.42	542.11	769.01	620.19	495.99	536.06	470.67	268.8	889.47	453.87	757.23	332.53
miR-7 target gene	EIF4E	1922.29	1791.74	1545.88	1959.34	1626.58	1609.66	1645.13	1249.03	956.39	1200.46	1307.44	1713.48	1155.15	1710.58	1858.5	1522.96	1269.65	1144.5	1291.91	1581.03	1400.61	1967.83	1947.41	1445.91	1135.29	1276.12	1295.92	1418.29	1299.81	1547	1941.18	1893.75	1476.72	921.74
miR-7 target gene	FAK	1968.83	1404.44	1708.96	1233.3	1269.13	1874.98	2702.3	2241.77	1380.62	2046.11	1944.42	2177.83	1992.42	1838.29	2147.9	1176.39	1929.69	2814.46	1710.82	1704.64	1503.09	1655.71	1843.7	2074.09	2133.31	1325.27	1728.59	1485.51	1545.43	1266.92	1607.02	1804.66	2670.99	1877.88
miR-7 target gene	FOS	13705.8	13429.3	22056.7	8967.55	18768	9026	10436.1	18540.8	18281.2	16038.1	17982	31127.8	12156.8	13763.7	7149.11	73107.1	8906.84	11410.7	17740.4	25209.8	17771	7105.21	8099.57	12137.5	16175.1	14228.6	22047.5	4873.27	25548.7	3674.2	7382.95	4206.47	2675.66	31911.6
miR-7 target gene	HOXB13	82.63	905.62	9.98	58.53	131.18	71.03	159.24	84.35	35.35	28.01	131.2	39.37	769.62	106.86	289.4	4.88	68.23	582.98	95.66	86.71	61.13	13.35	140.32	26.48	1025.99	15.19	424.23	494.05	51.12	201.76	357.56	52.97	151.91	33.52
miR-7 target gene	IGF1-R	1095.06	680.84	1178.13	827.77	905.11	1205.42	1147.63	1119.26	765.67	1153.77	694.89	955.86	1163.88	970.4	926.99	829.82	949.27	1254.4	1053.32	715.8	845.04	951.37	1053.02	710.95	742.98	910.62	1217.82	712.51	683.1	444.24	243.76	502.03	966.23	948.2
miR-7 target gene	IRS1	290.62	441.01	417.67	182.56	295.15	379.17	220.48	450.95	227.93	612.23	360.11	238.96	333.89	289.3	255.49	273.35	493.92	298.79	558.54	191.86	253.51	226.99	203.77	398.1	472.33	294.9	451.67	290.72	510.5	368.42	566.62	124	269.44	388.1
miR-7 target gene	IRS2	1438.87	468.38	12471.9	749.73	865.76	1878.11	1454.8	1852.46	1540.64	1131.1	1098.43	886.61	604.49	933.91	416.01	1142.22	1598.93	1354.86	1532.7	675.21	1289.14	717.7	829.72	2939.82	2051.33	701.51	1515.42	453.72	1413.99	1201.76	417.29	2611.29	1283.08	1031.99
miR-7 target gene	KLF4	2140.73	6207.27	926.86	1142.72	2056.18	918.16	1675.28	1758.38	1442.95	1028.39	999.81	2612.31	1329.74	860.07	974.47	1225.2	588.85	1131.62	1418.35	1935.24	983.48	1088.23	1317.8	1152.09	2700.63	1340.46	1620.95	663.77	1982.9	1269.43	1403.62	951.09	1761.52	1084.92
miR-7 target gene	MTOR	1320.15	1238.85	936.85	1163.62	1298.64	1382.99	1139.15	1803.8	974.06	1045.73	1061.33	1697.19	1561.06	958.24	1440.22	1352.12	1385.34	983.95	1658.04	1145.65	958.31	857.9	852.91	1022.98	1099.51	1175.14	1397.23	922.56	1072.77	1135.34	1328.56	1029.35	1136.84	1264.86
miR-7 target gene	NR4A3	403.64	283.63	903.57	188.13	800.17	523.32	151.7	253.05	368.41	854.99	617.08	1098.42	142.58	648.96	334.62	2513.86	571.05	827.68	381.53	522.09	142.04	171.91	81.75	425.41	376.05	1269.87	808.36	326	919.42	464.29	180.8	213.09	39.73	1042.58
miR-7 target gene	PAK1	1303.06	1563.19	990.1	1187.31	819.85	1334.94	1305.93	1161.44	703.34	947.03	1274.87	966.72	1234.44	1297.05	1017.43	463.72	1064.96	1468.19	1032.43	841.25	1042.81	1195.05	1333.66	1733.1	1326.57	777.47	884.35	1577.93	1190.94	1209.91	1986.38	1191.87	1305.11	746.21
miR-7 target gene	PIK3CD	522.36	131.04	174.72	137.96	796.89	164	151.7	412.02	245.61	470.85	211.72	401.89	237.14	312.75	171.83	824.94	622.96	207.78	270.48	440.92	266.1	196.95	107.38	219.33	290.17	464.69	563.53	263.83	175.92	797	499.62	388.86	41.07	790.31
miR-7 target gene	RAF1	2215.76	2045.94	2286.38	2037.38	2374.28	2655.26	1691.3	2978.21	1896.96	2799.73	1981.52	2904.23	2764.22	1887.81	2609.13	2997.11	2172.94	2149.05	2299.05	2780.18	1769.19	1867.68	1957.17	2396.05	2068.9	2107.21	2792.34	1976.19	2395.82	2081.46	2484.39	2369.3	1969.19	2362.12
miR-7 target gene	RB1	766.45	877.91	963.47	983.85	669	1816.48	794.3	1219.83	904.29	1159.11	1465.78	901.55	939.11	1000.81	884.03	800.53	1220.7	1214.91	1324.89	767.46	1585.8	914.65	1077.42	1690.06	1374.71	739.94	930.78	804.93	1463.11	1023.81	969.38	1341.16	993.27	872.34
miR-7 target gene	SP1	992.49	756.45	913.55	939.26	1141.23	893.09	1170.24	1310.67	916.38	1440.55	909.33	1617.08	1385.02	1139.81	1449.27	1225.2	1001.18	949.6	989.55	964.85	1379.03	1069.87	1073.76	1123.12	933.61	846.28	1158.73	1109.09	990.46	966.17	1356.81	1045	1006.96	879.4
miR-7 target gene	YY1	2362.03	2172.18	2610.86	2335.6	2239.83	2069.26	2316.93	1738.91	2048.6	2686.35	2522.59	2209.06	2975.9	2436.86	2491.56	2787.22	2402.84	2723.45	2004.38	2296.83	2630.41	2603.74	2760.05	2797.46	1843.79	1923.12	2256.25	2063.58	2457.55	2134.1	2010.6	2719.64	2354.14	1887.58
lncRNA	LINC00632_T1	20.89	27.71	16.64	18.12	16.4	13.58	7.54	51.91	15.82	22.68	8.14	14.94	6.55	11.29	18.09	29.29	16.32	9.44	15.39	18.45	19.78	15.02	20.74	13.24	10.41	24.13	46.43	78.98	15.27	74.56	8.07	10.84	11.69	15.88
lncRNA	LINC00632_T2	2.85	20.53	8.32	4.18	3.28	5.22	2.83	9.73	1.86	2.67	6.33	2.72	2.18	1.74	11.3	4.88	5.93	5.15	14.29	3.69	8.99	1.67	2.44	1.66	7.81	8.04	46.43	115.95	13.94	90.23	5.65	2.41	3.34	9.7
lncRNA	LINC00632_T3	33.24	28.74	84.87	22.3	42.63	28.2	46.17	71.37	127.46	76.03	30.76	54.31	20.37	72.11	58.78	200.13	45.98	57.53	63.77	103.31	41.35	35.05	37.83	64.56	22.12	122.43	141.41	90.74	58.42	113.41	23.41	24.08	12.69	201.99

## Sheet: Fig. 4
Class	Name
Positive control	POS_A	97891	90420	100374	96960	90671	72361	113723	122744	107535	110949	100259	97397	85312	87532	100998	96661	94735	96224	99386	93896	106576	109014	95615	85359	102383	101011	99676	94930	112356	94080	89002	105269	92401	101335
Positive control	POS_B	22806	21964	24014	22654	22006	17891	26617	28465	24777	26483	23946	22153	20370	20791	22846	22223	20478	22236	22875	21893	24491	24709	22443	20018	23420	23585	22079	21623	25579	21753	20762	23910	21562	23389
Positive control	POS_C	5889	5718	5937	5857	5488	4644	6523	7222	6158	6365	6038	5843	5439	5535	6059	5921	5925	5731	6132	5801	6283	6305	5705	5250	6285	6163	5787	5662	6620	5513	5278	6124	5871	6133
Positive control	POS_D	1480	1379	1528	1441	1296	1044	1632	1761	1577	1650	1601	1395	1315	1308	1534	1438	1422	1391	1517	1453	1595	1657	1464	1292	1594	1528	1486	1437	1677	1406	1304	1529	1376	1534
Positive control	POS_E	353	313	313	332	350	274	426	404	386	379	383	324	320	305	335	322	311	320	324	310	366	409	316	274	370	349	332	324	405	295	315	350	315	344
Positive control	POS_F	134	120	127	132	133	102	157	168	158	144	146	134	128	119	129	149	121	118	140	135	152	142	141	109	157	169	127	129	167	124	146	147	104	153
Negative control	NEG_A	21	20	27	25	21	14	22	20	27	19	22	18	23	20	19	21	28	28	18	18	22	31	26	30	28	19	20	20	24	25	22	29	17	24
Negative control	NEG_B	11	12	4	10	6	12	13	11	14	10	16	17	9	10	7	12	6	8	7	16	7	4	8	5	11	13	6	10	10	8	7	10	17	14
Negative control	NEG_C	6	6	4	3	3	1	2	7	4	3	9	2	2	3	4	4	6	7	6	4	4	5	1	5	5	1	4	7	7	6	4	8	4	4
Negative control	NEG_D	15	23	20	13	11	10	18	11	17	13	19	5	11	14	14	8	16	11	8	12	18	7	7	8	9	13	11	8	12	9	7	13	31	16
Negative control	NEG_E	21	29	36	17	22	15	28	30	28	25	30	24	19	25	25	18	23	27	18	30	33	25	25	24	31	24	30	30	32	14	27	20	25	35
Negative control	NEG_F	18	25	24	28	19	20	30	39	36	23	25	22	30	26	14	29	20	29	24	22	26	33	30	16	21	21	22	18	19	31	15	17	21	24
Negative control	NEG_G	10	9	3	1	1	1	4	1	4	1	3	3	4	5	8	2	6	5	1	3	4	4	2	8	5	10	2	4	4	5	6	3	10	4
Negative control	NEG_H	8	18	4	5	2	4	2	2	4	4	7	2	4	7	5	5	6	6	4	4	4	5	5	8	7	8	3	4	4	9	9	5	8	4
circRNA	circCCDC66	98.77	179.62	109.83	100.34	141.01	105.5	108.36	120.04	115.36	178.73	123.05	120.84	115.66	145.95	58.78	483.25	130.52	95.3	112.15	64.57	98.89	120.17	82.97	190.36	102.79	86.68	185.73	72.26	144.72	117.8	94.44	117.98	81.47	221.39
circRNA	CDR1as (ciRS-7)	1756.09	7643.87	7231.87	1259.78	5522.5	1305.69	7026.18	4308.35	8088.36	8609.93	4126.8	7456.77	1926.95	8952.54	2315.21	25080.1	2515.57	3395.73	2866.39	9041.59	4244.98	2647.14	3600.76	7131.87	1502.23	8994.51	7180.31	1191.43	2829.31	3125.33	2423.85	2309.1	467.76	21063.3
circRNA	circCDYL	170.95	385.24	206.34	228.54	226.28	288.3	238.38	360.11	314.45	212.08	244.3	225.39	271.33	225.88	219.31	512.54	253.63	358.03	262.78	149.43	203.17	328.81	111.04	332.72	215.35	204.64	194.18	228.54	246.95	246.87	264.74	163.73	226.7	329
circRNA	circFAT3	10.45	43.45	14.98	8.36	22.96	13.58	13.19	29.2	22.33	24.01	31.67	29.87	8	13.9	20.35	92.74	10.38	22.32	31.89	46.12	91.7	18.36	14.64	45.52	27.33	47.36	56.99	25.21	35.18	11.9	7.26	12.04	7.35	46.75
circRNA	circFBXW7	171.9	279.52	234.63	115.67	177.09	161.91	277.01	175.19	240.03	501.52	128.48	257.97	293.88	271.92	101.74	1591.3	271.43	139.95	105.55	188.17	102.48	163.57	102.5	217.67	167.2	286.86	185.73	87.38	187.2	130.33	218.74	252.82	184.97	603.32
circRNA	circHIPK3	467.28	2995.35	1001.75	727.44	1092.04	718.65	1221.12	921.36	1768.57	1492.57	1104.76	1018.31	976.93	1000.81	673.76	2523.63	1191.04	1024.3	836.72	926.11	756.94	721.04	850.47	1706.62	1094.96	932.96	1148.17	468.84	904.16	770.05	831.36	902.93	857.39	1443.91
circRNA	circSLC8A1	362.8	1742.81	369.41	392.98	823.13	554.66	188.45	613.16	241.89	325.46	492.21	298.71	443.73	321.44	395.67	1078.76	617.03	247.27	543.15	402.18	521.41	405.58	274.54	229.26	562.12	436.99	578.31	169.72	509.83	241.23	311.56	311.81	58.09	448.08
circRNA	circSMARCA5	410.29	1094.13	520.84	369.29	1013.33	350.97	420.23	652.09	427.96	605.56	440.64	897.47	628.5	375.3	316.53	1483.91	531	376.06	470.58	374.5	584.34	667.63	556.4	400.58	398.82	428.05	899.12	394.9	554.97	453.01	414.87	511.66	270.1	691.52
circRNA	circZKSCAN1	369.45	482.75	362.76	264.78	236.12	324.86	688.77	304.96	432.61	509.53	379.11	416.83	429.91	315.36	194.44	410.03	381.19	300.51	348.54	254.59	413.53	555.8	545.42	603.36	306.43	159.07	310.26	317.6	501.2	240.6	408.41	233.56	778.93	368.7
circRNA	circZNF609	198.5	309.29	158.08	150.5	344.34	141.01	183.73	194.65	219.56	172.07	145.67	289.2	170.95	194.6	187.66	439.32	215.07	135.66	191.31	208.47	115.07	168.58	272.1	170.5	164.6	228.77	196.29	124.35	151.36	119.05	173.54	167.34	121.53	307.83
circRNA	circZNF91	140.56	449.56	111.49	75.25	193.48	313.37	427.77	295.23	252.12	593.56	290.44	226.74	195.68	178.1	97.22	131.79	221	255.86	193.51	53.5	127.65	185.27	348.97	385.69	118.41	74.17	48.54	70.58	323.29	107.77	422.14	124	519.84	101.44
circRNA	circRP11-255H23.2	24.69	37.63	38.27	9.75	16.4	37.6	38.63	58.4	12.09	2.67	79.62	4.07	7.27	19.98	24.87	9.76	19.28	26.62	23.09	5.53	3.6	13.35	62.23	96.01	65.06	7.15	8.44	6.72	71.03	3.13	8.88	8.43	22.04	5.29
miR-7 target gene	ACK1	776.89	605.57	1056.66	586.69	1278.96	1556.39	1158	1573.46	766.6	1659.3	1266.72	964	1008.94	1073.78	931.51	1532.72	1364.58	858.59	1428.25	986.99	769.53	660.95	527.12	1214.99	1194.5	1468.25	1563.96	1107.41	1199.57	1478.08	1122.74	1018.51	1190.93	2038.41
miR-7 target gene	CCNE1	366.6	257.28	317.83	595.05	429.6	420.96	385.37	493.12	378.65	382.81	262.39	566.18	927.47	474.34	752.9	351.45	401.96	406.97	362.83	383.73	289.47	1236.78	146.42	190.36	199.08	222.52	318.7	804.93	255.58	462.41	1983.96	648.91	426.69	224.92
miR-7 target gene	CDK1	2238.56	473.51	928.53	1672.27	1033.01	667.47	1714.85	564.5	1585.3	920.35	751.89	507.8	1483.95	518.65	1164.39	283.11	707.5	942.73	1208.35	1440.83	1220.81	1892.72	1417.85	1911.87	476.89	655.93	303.93	1167.9	995.1	1576.45	2038.85	1513.32	1937.8	541.58
miR-7 target gene	EGFR	501.47	1225.85	780.43	569.97	508.31	928.61	727.4	940.83	460.52	666.92	346.54	397.82	368.81	346.63	296.18	288	461.29	677.43	746.56	448.3	325.43	495.71	944.42	542.11	769.01	620.19	495.99	536.06	470.67	268.8	889.47	453.87	757.23	332.53
miR-7 target gene	EIF4E	1922.29	1791.74	1545.88	1959.34	1626.58	1609.66	1645.13	1249.03	956.39	1200.46	1307.44	1713.48	1155.15	1710.58	1858.5	1522.96	1269.65	1144.5	1291.91	1581.03	1400.61	1967.83	1947.41	1445.91	1135.29	1276.12	1295.92	1418.29	1299.81	1547	1941.18	1893.75	1476.72	921.74
miR-7 target gene	FAK	1968.83	1404.44	1708.96	1233.3	1269.13	1874.98	2702.3	2241.77	1380.62	2046.11	1944.42	2177.83	1992.42	1838.29	2147.9	1176.39	1929.69	2814.46	1710.82	1704.64	1503.09	1655.71	1843.7	2074.09	2133.31	1325.27	1728.59	1485.51	1545.43	1266.92	1607.02	1804.66	2670.99	1877.88
miR-7 target gene	FOS	13705.8	13429.3	22056.7	8967.55	18768	9026	10436.1	18540.8	18281.2	16038.1	17982	31127.8	12156.8	13763.7	7149.11	73107.1	8906.84	11410.7	17740.4	25209.8	17771	7105.21	8099.57	12137.5	16175.1	14228.6	22047.5	4873.27	25548.7	3674.2	7382.95	4206.47	2675.66	31911.6
miR-7 target gene	HOXB13	82.63	905.62	9.98	58.53	131.18	71.03	159.24	84.35	35.35	28.01	131.2	39.37	769.62	106.86	289.4	4.88	68.23	582.98	95.66	86.71	61.13	13.35	140.32	26.48	1025.99	15.19	424.23	494.05	51.12	201.76	357.56	52.97	151.91	33.52
miR-7 target gene	IGF1-R	1095.06	680.84	1178.13	827.77	905.11	1205.42	1147.63	1119.26	765.67	1153.77	694.89	955.86	1163.88	970.4	926.99	829.82	949.27	1254.4	1053.32	715.8	845.04	951.37	1053.02	710.95	742.98	910.62	1217.82	712.51	683.1	444.24	243.76	502.03	966.23	948.2
miR-7 target gene	IRS1	290.62	441.01	417.67	182.56	295.15	379.17	220.48	450.95	227.93	612.23	360.11	238.96	333.89	289.3	255.49	273.35	493.92	298.79	558.54	191.86	253.51	226.99	203.77	398.1	472.33	294.9	451.67	290.72	510.5	368.42	566.62	124	269.44	388.1
miR-7 target gene	IRS2	1438.87	468.38	12471.9	749.73	865.76	1878.11	1454.8	1852.46	1540.64	1131.1	1098.43	886.61	604.49	933.91	416.01	1142.22	1598.93	1354.86	1532.7	675.21	1289.14	717.7	829.72	2939.82	2051.33	701.51	1515.42	453.72	1413.99	1201.76	417.29	2611.29	1283.08	1031.99
miR-7 target gene	KLF4	2140.73	6207.27	926.86	1142.72	2056.18	918.16	1675.28	1758.38	1442.95	1028.39	999.81	2612.31	1329.74	860.07	974.47	1225.2	588.85	1131.62	1418.35	1935.24	983.48	1088.23	1317.8	1152.09	2700.63	1340.46	1620.95	663.77	1982.9	1269.43	1403.62	951.09	1761.52	1084.92
miR-7 target gene	MTOR	1320.15	1238.85	936.85	1163.62	1298.64	1382.99	1139.15	1803.8	974.06	1045.73	1061.33	1697.19	1561.06	958.24	1440.22	1352.12	1385.34	983.95	1658.04	1145.65	958.31	857.9	852.91	1022.98	1099.51	1175.14	1397.23	922.56	1072.77	1135.34	1328.56	1029.35	1136.84	1264.86
miR-7 target gene	NR4A3	403.64	283.63	903.57	188.13	800.17	523.32	151.7	253.05	368.41	854.99	617.08	1098.42	142.58	648.96	334.62	2513.86	571.05	827.68	381.53	522.09	142.04	171.91	81.75	425.41	376.05	1269.87	808.36	326	919.42	464.29	180.8	213.09	39.73	1042.58
miR-7 target gene	PAK1	1303.06	1563.19	990.1	1187.31	819.85	1334.94	1305.93	1161.44	703.34	947.03	1274.87	966.72	1234.44	1297.05	1017.43	463.72	1064.96	1468.19	1032.43	841.25	1042.81	1195.05	1333.66	1733.1	1326.57	777.47	884.35	1577.93	1190.94	1209.91	1986.38	1191.87	1305.11	746.21
miR-7 target gene	PIK3CD	522.36	131.04	174.72	137.96	796.89	164	151.7	412.02	245.61	470.85	211.72	401.89	237.14	312.75	171.83	824.94	622.96	207.78	270.48	440.92	266.1	196.95	107.38	219.33	290.17	464.69	563.53	263.83	175.92	797	499.62	388.86	41.07	790.31
miR-7 target gene	RAF1	2215.76	2045.94	2286.38	2037.38	2374.28	2655.26	1691.3	2978.21	1896.96	2799.73	1981.52	2904.23	2764.22	1887.81	2609.13	2997.11	2172.94	2149.05	2299.05	2780.18	1769.19	1867.68	1957.17	2396.05	2068.9	2107.21	2792.34	1976.19	2395.82	2081.46	2484.39	2369.3	1969.19	2362.12
miR-7 target gene	RB1	766.45	877.91	963.47	983.85	669	1816.48	794.3	1219.83	904.29	1159.11	1465.78	901.55	939.11	1000.81	884.03	800.53	1220.7	1214.91	1324.89	767.46	1585.8	914.65	1077.42	1690.06	1374.71	739.94	930.78	804.93	1463.11	1023.81	969.38	1341.16	993.27	872.34
miR-7 target gene	SP1	992.49	756.45	913.55	939.26	1141.23	893.09	1170.24	1310.67	916.38	1440.55	909.33	1617.08	1385.02	1139.81	1449.27	1225.2	1001.18	949.6	989.55	964.85	1379.03	1069.87	1073.76	1123.12	933.61	846.28	1158.73	1109.09	990.46	966.17	1356.81	1045	1006.96	879.4
miR-7 target gene	YY1	2362.03	2172.18	2610.86	2335.6	2239.83	2069.26	2316.93	1738.91	2048.6	2686.35	2522.59	2209.06	2975.9	2436.86	2491.56	2787.22	2402.84	2723.45	2004.38	2296.83	2630.41	2603.74	2760.05	2797.46	1843.79	1923.12	2256.25	2063.58	2457.55	2134.1	2010.6	2719.64	2354.14	1887.58
lncRNA	LINC00632_T1	20.89	27.71	16.64	18.12	16.4	13.58	7.54	51.91	15.82	22.68	8.14	14.94	6.55	11.29	18.09	29.29	16.32	9.44	15.39	18.45	19.78	15.02	20.74	13.24	10.41	24.13	46.43	78.98	15.27	74.56	8.07	10.84	11.69	15.88
lncRNA	LINC00632_T2	2.85	20.53	8.32	4.18	3.28	5.22	2.83	9.73	1.86	2.67	6.33	2.72	2.18	1.74	11.3	4.88	5.93	5.15	14.29	3.69	8.99	1.67	2.44	1.66	7.81	8.04	46.43	115.95	13.94	90.23	5.65	2.41	3.34	9.7
lncRNA	LINC00632_T3	33.24	28.74	84.87	22.3	42.63	28.2	46.17	71.37	127.46	76.03	30.76	54.31	20.37	72.11	58.78	200.13	45.98	57.53	63.77	103.31	41.35	35.05	37.83	64.56	22.12	122.43	141.41	90.74	58.42	113.41	23.41	24.08	12.69	201.99

## Sheet: Fig. 5
Class	Name
Positive control	POS_A	97891	90420	100374	96960	90671	72361	113723	122744	107535	110949	100259	97397	85312	87532	100998	96661	94735	96224	99386	93896	106576	109014	95615	85359	102383	101011	99676	94930	112356	94080	89002	105269	92401	101335
Positive control	POS_B	22806	21964	24014	22654	22006	17891	26617	28465	24777	26483	23946	22153	20370	20791	22846	22223	20478	22236	22875	21893	24491	24709	22443	20018	23420	23585	22079	21623	25579	21753	20762	23910	21562	23389
Positive control	POS_C	5889	5718	5937	5857	5488	4644	6523	7222	6158	6365	6038	5843	5439	5535	6059	5921	5925	5731	6132	5801	6283	6305	5705	5250	6285	6163	5787	5662	6620	5513	5278	6124	5871	6133
Positive control	POS_D	1480	1379	1528	1441	1296	1044	1632	1761	1577	1650	1601	1395	1315	1308	1534	1438	1422	1391	1517	1453	1595	1657	1464	1292	1594	1528	1486	1437	1677	1406	1304	1529	1376	1534
Positive control	POS_E	353	313	313	332	350	274	426	404	386	379	383	324	320	305	335	322	311	320	324	310	366	409	316	274	370	349	332	324	405	295	315	350	315	344
Positive control	POS_F	134	120	127	132	133	102	157	168	158	144	146	134	128	119	129	149	121	118	140	135	152	142	141	109	157	169	127	129	167	124	146	147	104	153
Negative control	NEG_A	21	20	27	25	21	14	22	20	27	19	22	18	23	20	19	21	28	28	18	18	22	31	26	30	28	19	20	20	24	25	22	29	17	24
Negative control	NEG_B	11	12	4	10	6	12	13	11	14	10	16	17	9	10	7	12	6	8	7	16	7	4	8	5	11	13	6	10	10	8	7	10	17	14
Negative control	NEG_C	6	6	4	3	3	1	2	7	4	3	9	2	2	3	4	4	6	7	6	4	4	5	1	5	5	1	4	7	7	6	4	8	4	4
Negative control	NEG_D	15	23	20	13	11	10	18	11	17	13	19	5	11	14	14	8	16	11	8	12	18	7	7	8	9	13	11	8	12	9	7	13	31	16
Negative control	NEG_E	21	29	36	17	22	15	28	30	28	25	30	24	19	25	25	18	23	27	18	30	33	25	25	24	31	24	30	30	32	14	27	20	25	35
Negative control	NEG_F	18	25	24	28	19	20	30	39	36	23	25	22	30	26	14	29	20	29	24	22	26	33	30	16	21	21	22	18	19	31	15	17	21	24
Negative control	NEG_G	10	9	3	1	1	1	4	1	4	1	3	3	4	5	8	2	6	5	1	3	4	4	2	8	5	10	2	4	4	5	6	3	10	4
Negative control	NEG_H	8	18	4	5	2	4	2	2	4	4	7	2	4	7	5	5	6	6	4	4	4	5	5	8	7	8	3	4	4	9	9	5	8	4
circRNA	circCCDC66	98.77	179.62	109.83	100.34	141.01	105.5	108.36	120.04	115.36	178.73	123.05	120.84	115.66	145.95	58.78	483.25	130.52	95.3	112.15	64.57	98.89	120.17	82.97	190.36	102.79	86.68	185.73	72.26	144.72	117.8	94.44	117.98	81.47	221.39
circRNA	CDR1as (ciRS-7)	1756.09	7643.87	7231.87	1259.78	5522.5	1305.69	7026.18	4308.35	8088.36	8609.93	4126.8	7456.77	1926.95	8952.54	2315.21	25080.1	2515.57	3395.73	2866.39	9041.59	4244.98	2647.14	3600.76	7131.87	1502.23	8994.51	7180.31	1191.43	2829.31	3125.33	2423.85	2309.1	467.76	21063.3
circRNA	circCDYL	170.95	385.24	206.34	228.54	226.28	288.3	238.38	360.11	314.45	212.08	244.3	225.39	271.33	225.88	219.31	512.54	253.63	358.03	262.78	149.43	203.17	328.81	111.04	332.72	215.35	204.64	194.18	228.54	246.95	246.87	264.74	163.73	226.7	329
circRNA	circFAT3	10.45	43.45	14.98	8.36	22.96	13.58	13.19	29.2	22.33	24.01	31.67	29.87	8	13.9	20.35	92.74	10.38	22.32	31.89	46.12	91.7	18.36	14.64	45.52	27.33	47.36	56.99	25.21	35.18	11.9	7.26	12.04	7.35	46.75
circRNA	circFBXW7	171.9	279.52	234.63	115.67	177.09	161.91	277.01	175.19	240.03	501.52	128.48	257.97	293.88	271.92	101.74	1591.3	271.43	139.95	105.55	188.17	102.48	163.57	102.5	217.67	167.2	286.86	185.73	87.38	187.2	130.33	218.74	252.82	184.97	603.32
circRNA	circHIPK3	467.28	2995.35	1001.75	727.44	1092.04	718.65	1221.12	921.36	1768.57	1492.57	1104.76	1018.31	976.93	1000.81	673.76	2523.63	1191.04	1024.3	836.72	926.11	756.94	721.04	850.47	1706.62	1094.96	932.96	1148.17	468.84	904.16	770.05	831.36	902.93	857.39	1443.91
circRNA	circSLC8A1	362.8	1742.81	369.41	392.98	823.13	554.66	188.45	613.16	241.89	325.46	492.21	298.71	443.73	321.44	395.67	1078.76	617.03	247.27	543.15	402.18	521.41	405.58	274.54	229.26	562.12	436.99	578.31	169.72	509.83	241.23	311.56	311.81	58.09	448.08
circRNA	circSMARCA5	410.29	1094.13	520.84	369.29	1013.33	350.97	420.23	652.09	427.96	605.56	440.64	897.47	628.5	375.3	316.53	1483.91	531	376.06	470.58	374.5	584.34	667.63	556.4	400.58	398.82	428.05	899.12	394.9	554.97	453.01	414.87	511.66	270.1	691.52
circRNA	circZKSCAN1	369.45	482.75	362.76	264.78	236.12	324.86	688.77	304.96	432.61	509.53	379.11	416.83	429.91	315.36	194.44	410.03	381.19	300.51	348.54	254.59	413.53	555.8	545.42	603.36	306.43	159.07	310.26	317.6	501.2	240.6	408.41	233.56	778.93	368.7
circRNA	circZNF609	198.5	309.29	158.08	150.5	344.34	141.01	183.73	194.65	219.56	172.07	145.67	289.2	170.95	194.6	187.66	439.32	215.07	135.66	191.31	208.47	115.07	168.58	272.1	170.5	164.6	228.77	196.29	124.35	151.36	119.05	173.54	167.34	121.53	307.83
circRNA	circZNF91	140.56	449.56	111.49	75.25	193.48	313.37	427.77	295.23	252.12	593.56	290.44	226.74	195.68	178.1	97.22	131.79	221	255.86	193.51	53.5	127.65	185.27	348.97	385.69	118.41	74.17	48.54	70.58	323.29	107.77	422.14	124	519.84	101.44
circRNA	circRP11-255H23.2	24.69	37.63	38.27	9.75	16.4	37.6	38.63	58.4	12.09	2.67	79.62	4.07	7.27	19.98	24.87	9.76	19.28	26.62	23.09	5.53	3.6	13.35	62.23	96.01	65.06	7.15	8.44	6.72	71.03	3.13	8.88	8.43	22.04	5.29
miR-7 target gene	ACK1	776.89	605.57	1056.66	586.69	1278.96	1556.39	1158	1573.46	766.6	1659.3	1266.72	964	1008.94	1073.78	931.51	1532.72	1364.58	858.59	1428.25	986.99	769.53	660.95	527.12	1214.99	1194.5	1468.25	1563.96	1107.41	1199.57	1478.08	1122.74	1018.51	1190.93	2038.41
miR-7 target gene	CCNE1	366.6	257.28	317.83	595.05	429.6	420.96	385.37	493.12	378.65	382.81	262.39	566.18	927.47	474.34	752.9	351.45	401.96	406.97	362.83	383.73	289.47	1236.78	146.42	190.36	199.08	222.52	318.7	804.93	255.58	462.41	1983.96	648.91	426.69	224.92
miR-7 target gene	CDK1	2238.56	473.51	928.53	1672.27	1033.01	667.47	1714.85	564.5	1585.3	920.35	751.89	507.8	1483.95	518.65	1164.39	283.11	707.5	942.73	1208.35	1440.83	1220.81	1892.72	1417.85	1911.87	476.89	655.93	303.93	1167.9	995.1	1576.45	2038.85	1513.32	1937.8	541.58
miR-7 target gene	EGFR	501.47	1225.85	780.43	569.97	508.31	928.61	727.4	940.83	460.52	666.92	346.54	397.82	368.81	346.63	296.18	288	461.29	677.43	746.56	448.3	325.43	495.71	944.42	542.11	769.01	620.19	495.99	536.06	470.67	268.8	889.47	453.87	757.23	332.53
miR-7 target gene	EIF4E	1922.29	1791.74	1545.88	1959.34	1626.58	1609.66	1645.13	1249.03	956.39	1200.46	1307.44	1713.48	1155.15	1710.58	1858.5	1522.96	1269.65	1144.5	1291.91	1581.03	1400.61	1967.83	1947.41	1445.91	1135.29	1276.12	1295.92	1418.29	1299.81	1547	1941.18	1893.75	1476.72	921.74
miR-7 target gene	FAK	1968.83	1404.44	1708.96	1233.3	1269.13	1874.98	2702.3	2241.77	1380.62	2046.11	1944.42	2177.83	1992.42	1838.29	2147.9	1176.39	1929.69	2814.46	1710.82	1704.64	1503.09	1655.71	1843.7	2074.09	2133.31	1325.27	1728.59	1485.51	1545.43	1266.92	1607.02	1804.66	2670.99	1877.88
miR-7 target gene	FOS	13705.8	13429.3	22056.7	8967.55	18768	9026	10436.1	18540.8	18281.2	16038.1	17982	31127.8	12156.8	13763.7	7149.11	73107.1	8906.84	11410.7	17740.4	25209.8	17771	7105.21	8099.57	12137.5	16175.1	14228.6	22047.5	4873.27	25548.7	3674.2	7382.95	4206.47	2675.66	31911.6
miR-7 target gene	HOXB13	82.63	905.62	9.98	58.53	131.18	71.03	159.24	84.35	35.35	28.01	131.2	39.37	769.62	106.86	289.4	4.88	68.23	582.98	95.66	86.71	61.13	13.35	140.32	26.48	1025.99	15.19	424.23	494.05	51.12	201.76	357.56	52.97	151.91	33.52
miR-7 target gene	IGF1-R	1095.06	680.84	1178.13	827.77	905.11	1205.42	1147.63	1119.26	765.67	1153.77	694.89	955.86	1163.88	970.4	926.99	829.82	949.27	1254.4	1053.32	715.8	845.04	951.37	1053.02	710.95	742.98	910.62	1217.82	712.51	683.1	444.24	243.76	502.03	966.23	948.2
miR-7 target gene	IRS1	290.62	441.01	417.67	182.56	295.15	379.17	220.48	450.95	227.93	612.23	360.11	238.96	333.89	289.3	255.49	273.35	493.92	298.79	558.54	191.86	253.51	226.99	203.77	398.1	472.33	294.9	451.67	290.72	510.5	368.42	566.62	124	269.44	388.1
miR-7 target gene	IRS2	1438.87	468.38	12471.9	749.73	865.76	1878.11	1454.8	1852.46	1540.64	1131.1	1098.43	886.61	604.49	933.91	416.01	1142.22	1598.93	1354.86	1532.7	675.21	1289.14	717.7	829.72	2939.82	2051.33	701.51	1515.42	453.72	1413.99	1201.76	417.29	2611.29	1283.08	1031.99
miR-7 target gene	KLF4	2140.73	6207.27	926.86	1142.72	2056.18	918.16	1675.28	1758.38	1442.95	1028.39	999.81	2612.31	1329.74	860.07	974.47	1225.2	588.85	1131.62	1418.35	1935.24	983.48	1088.23	1317.8	1152.09	2700.63	1340.46	1620.95	663.77	1982.9	1269.43	1403.62	951.09	1761.52	1084.92
miR-7 target gene	MTOR	1320.15	1238.85	936.85	1163.62	1298.64	1382.99	1139.15	1803.8	974.06	1045.73	1061.33	1697.19	1561.06	958.24	1440.22	1352.12	1385.34	983.95	1658.04	1145.65	958.31	857.9	852.91	1022.98	1099.51	1175.14	1397.23	922.56	1072.77	1135.34	1328.56	1029.35	1136.84	1264.86
miR-7 target gene	NR4A3	403.64	283.63	903.57	188.13	800.17	523.32	151.7	253.05	368.41	854.99	617.08	1098.42	142.58	648.96	334.62	2513.86	571.05	827.68	381.53	522.09	142.04	171.91	81.75	425.41	376.05	1269.87	808.36	326	919.42	464.29	180.8	213.09	39.73	1042.58
miR-7 target gene	PAK1	1303.06	1563.19	990.1	1187.31	819.85	1334.94	1305.93	1161.44	703.34	947.03	1274.87	966.72	1234.44	1297.05	1017.43	463.72	1064.96	1468.19	1032.43	841.25	1042.81	1195.05	1333.66	1733.1	1326.57	777.47	884.35	1577.93	1190.94	1209.91	1986.38	1191.87	1305.11	746.21
miR-7 target gene	PIK3CD	522.36	131.04	174.72	137.96	796.89	164	151.7	412.02	245.61	470.85	211.72	401.89	237.14	312.75	171.83	824.94	622.96	207.78	270.48	440.92	266.1	196.95	107.38	219.33	290.17	464.69	563.53	263.83	175.92	797	499.62	388.86	41.07	790.31
miR-7 target gene	RAF1	2215.76	2045.94	2286.38	2037.38	2374.28	2655.26	1691.3	2978.21	1896.96	2799.73	1981.52	2904.23	2764.22	1887.81	2609.13	2997.11	2172.94	2149.05	2299.05	2780.18	1769.19	1867.68	1957.17	2396.05	2068.9	2107.21	2792.34	1976.19	2395.82	2081.46	2484.39	2369.3	1969.19	2362.12
miR-7 target gene	RB1	766.45	877.91	963.47	983.85	669	1816.48	794.3	1219.83	904.29	1159.11	1465.78	901.55	939.11	1000.81	884.03	800.53	1220.7	1214.91	1324.89	767.46	1585.8	914.65	1077.42	1690.06	1374.71	739.94	930.78	804.93	1463.11	1023.81	969.38	1341.16	993.27	872.34
miR-7 target gene	SP1	992.49	756.45	913.55	939.26	1141.23	893.09	1170.24	1310.67	916.38	1440.55	909.33	1617.08	1385.02	1139.81	1449.27	1225.2	1001.18	949.6	989.55	964.85	1379.03	1069.87	1073.76	1123.12	933.61	846.28	1158.73	1109.09	990.46	966.17	1356.81	1045	1006.96	879.4
miR-7 target gene	YY1	2362.03	2172.18	2610.86	2335.6	2239.83	2069.26	2316.93	1738.91	2048.6	2686.35	2522.59	2209.06	2975.9	2436.86	2491.56	2787.22	2402.84	2723.45	2004.38	2296.83	2630.41	2603.74	2760.05	2797.46	1843.79	1923.12	2256.25	2063.58	2457.55	2134.1	2010.6	2719.64	2354.14	1887.58
lncRNA	LINC00632_T1	20.89	27.71	16.64	18.12	16.4	13.58	7.54	51.91	15.82	22.68	8.14	14.94	6.55	11.29	18.09	29.29	16.32	9.44	15.39	18.45	19.78	15.02	20.74	13.24	10.41	24.13	46.43	78.98	15.27	74.56	8.07	10.84	11.69	15.88
lncRNA	LINC00632_T2	2.85	20.53	8.32	4.18	3.28	5.22	2.83	9.73	1.86	2.67	6.33	2.72	2.18	1.74	11.3	4.88	5.93	5.15	14.29	3.69	8.99	1.67	2.44	1.66	7.81	8.04	46.43	115.95	13.94	90.23	5.65	2.41	3.34	9.7
lncRNA	LINC00632_T3	33.24	28.74	84.87	22.3	42.63	28.2	46.17	71.37	127.46	76.03	30.76	54.31	20.37	72.11	58.78	200.13	45.98	57.53	63.77	103.31	41.35	35.05	37.83	64.56	22.12	122.43	141.41	90.74	58.42	113.41	23.41	24.08	12.69	201.99

## Sheet: Fig. 1m
Sample ID		LCMD cancer cells	LCMD stromal cells
FOV Count		194	194
FOV Counted		193	193
Binding Density		0.7	0.61
Class	Name
Positive control	POS_A	24022	24447
Positive control	POS_B	9522	9637
Positive control	POS_C	3193	3499
Positive control	POS_D	661	707
Positive control	POS_E	146	185
Positive control	POS_F	91	106
Negative control	NEG_A	48	41
Negative control	NEG_B	43	47
Negative control	NEG_C	602	646
Negative control	NEG_D	50	45
Negative control	NEG_E	48	60
Negative control	NEG_F	64	59
Negative control	NEG_G	36	45
Negative control	NEG_H	51	37
Ligation control	LIG_NEG_A	23.31	20.75
Ligation control	LIG_NEG_B	22.38	27.31
Ligation control	LIG_NEG_C	30.77	55.71
Ligation control	LIG_POS_A	26222.4	23258.3
Ligation control	LIG_POS_B	7056.6	6913.17
Ligation control	LIG_POS_C	807.59	808.3
SpikeIn	ath-miR159a	26.11	27.31
SpikeIn	cel-miR-248	51.29	62.26
SpikeIn	cel-miR-254	34.5	32.77
SpikeIn	osa-miR414	81.13	88.48
SpikeIn	osa-miR442	41.96	33.86
microRNA	hsa-let-7a-5p	3764.7	1055.16
microRNA	hsa-let-7b-5p	2200.82	1437.47
microRNA	hsa-let-7c-5p	168.79	192.24
microRNA	hsa-let-7d-5p	385.14	96.12
microRNA	hsa-let-7e-5p	135.22	77.55
microRNA	hsa-let-7f-5p	175.32	56.8
microRNA	hsa-let-7g-5p	1063.11	166.03
microRNA	hsa-let-7i-5p	761.89	358.27
microRNA	hsa-miR-1-3p	32.64	33.86
microRNA	hsa-miR-1-5p	36.37	39.32
microRNA	hsa-miR-100-5p	78.33	173.68
microRNA	hsa-miR-101-3p	45.69	45.88
microRNA	hsa-miR-103a-3p	28.91	37.14
microRNA	hsa-miR-105-5p	29.84	39.32
microRNA	hsa-miR-106a-5p+hsa-miR-17-5p	610.82	49.15
microRNA	hsa-miR-106b-5p	234.07	41.51
microRNA	hsa-miR-107	157.6	79.74
microRNA	hsa-miR-10a-5p	540.88	75.37
microRNA	hsa-miR-10b-5p	80.2	58.98
microRNA	hsa-miR-1178-3p	37.3	43.69
microRNA	hsa-miR-1180-3p	62.48	56.8
microRNA	hsa-miR-1183	84.86	137.63
microRNA	hsa-miR-1185-1-3p	31.71	69.91
microRNA	hsa-miR-1185-2-3p	36.37	43.69
microRNA	hsa-miR-1185-5p	43.83	46.97
microRNA	hsa-miR-1193	30.77	46.97
microRNA	hsa-miR-1197	58.75	65.54
microRNA	hsa-miR-1200	83.93	89.57
microRNA	hsa-miR-1202	44.76	49.15
microRNA	hsa-miR-1203	31.71	49.15
microRNA	hsa-miR-1204	28.91	30.58
microRNA	hsa-miR-1205	39.17	40.42
microRNA	hsa-miR-1206	61.55	65.54
microRNA	hsa-miR-122-5p	47.56	56.8
microRNA	hsa-miR-1224-3p	49.43	54.61
microRNA	hsa-miR-1224-5p	23.31	31.68
microRNA	hsa-miR-1226-3p	34.5	50.25
microRNA	hsa-miR-1228-3p	50.36	56.8
microRNA	hsa-miR-1233-3p	18.65	43.69
microRNA	hsa-miR-1234-3p	39.17	57.89
microRNA	hsa-miR-1236-3p	40.1	57.89
microRNA	hsa-miR-124-3p	30.77	37.14
microRNA	hsa-miR-1244	28.91	34.95
microRNA	hsa-miR-1245a	37.3	53.52
microRNA	hsa-miR-1245b-3p	27.04	31.68
microRNA	hsa-miR-1245b-5p	53.16	65.54
microRNA	hsa-miR-1246	513.83	139.81
microRNA	hsa-miR-1247-5p	21.45	32.77
microRNA	hsa-miR-1248	28.91	27.31
microRNA	hsa-miR-1249-3p	50.36	67.72
microRNA	hsa-miR-1249-5p	26.11	37.14
microRNA	hsa-miR-1250-5p	30.77	32.77
microRNA	hsa-miR-1252-5p	46.63	46.97
microRNA	hsa-miR-1253	476.53	452.21
microRNA	hsa-miR-1254	44.76	55.71
microRNA	hsa-miR-1255a	42.9	52.43
microRNA	hsa-miR-1255b-5p	49.43	60.08
microRNA	hsa-miR-1257	54.09	44.78
microRNA	hsa-miR-1258	38.23	34.95
microRNA	hsa-miR-125a-3p	33.57	48.06
microRNA	hsa-miR-125a-5p	99.78	120.15
microRNA	hsa-miR-125b-5p	187.44	924.09
microRNA	hsa-miR-126-3p	429.91	156.2
microRNA	hsa-miR-1260a	263.91	292.74
microRNA	hsa-miR-1260b	41.03	49.15
microRNA	hsa-miR-1261	45.69	67.72
microRNA	hsa-miR-1262	32.64	53.52
microRNA	hsa-miR-1264	33.57	30.58
microRNA	hsa-miR-1266-5p	34.5	42.6
microRNA	hsa-miR-1268a	46.63	64.45
microRNA	hsa-miR-1268b	37.3	52.43
microRNA	hsa-miR-1269a	33.57	49.15
microRNA	hsa-miR-1269b	35.44	30.58
microRNA	hsa-miR-127-3p	37.3	79.74
microRNA	hsa-miR-127-5p	59.68	53.52
microRNA	hsa-miR-1270	52.22	56.8
microRNA	hsa-miR-1271-3p	33.57	46.97
microRNA	hsa-miR-1271-5p	41.03	54.61
microRNA	hsa-miR-1272	42.9	60.08
microRNA	hsa-miR-1273c	45.69	56.8
microRNA	hsa-miR-1275	37.3	67.72
microRNA	hsa-miR-1276	110.97	99.4
microRNA	hsa-miR-1277-3p	60.62	65.54
microRNA	hsa-miR-1278	37.3	44.78
microRNA	hsa-miR-1279	79.27	79.74
microRNA	hsa-miR-128-1-5p	53.16	46.97
microRNA	hsa-miR-128-2-5p	39.17	32.77
microRNA	hsa-miR-128-3p	50.36	54.61
microRNA	hsa-miR-1281	60.62	69.91
microRNA	hsa-miR-1283	285.36	361.55
microRNA	hsa-miR-1285-3p	23.31	27.31
microRNA	hsa-miR-1285-5p	1142.37	1263.79
microRNA	hsa-miR-1286	52.22	45.88
microRNA	hsa-miR-1287-3p	29.84	34.95
microRNA	hsa-miR-1287-5p	47.56	74.28
microRNA	hsa-miR-1288-3p	29.84	29.49
microRNA	hsa-miR-1289	33.57	45.88
microRNA	hsa-miR-129-2-3p	41.03	56.8
microRNA	hsa-miR-129-5p	41.03	48.06
microRNA	hsa-miR-1290	90.46	83.01
microRNA	hsa-miR-1291	36.37	39.32
microRNA	hsa-miR-1293	40.1	43.69
microRNA	hsa-miR-1295a	61.55	51.34
microRNA	hsa-miR-1296-3p	54.09	64.45
microRNA	hsa-miR-1296-5p	27.98	27.31
microRNA	hsa-miR-1297	78.33	85.2
microRNA	hsa-miR-1298-5p	26.11	25.12
microRNA	hsa-miR-1299	41.03	39.32
microRNA	hsa-miR-1301-3p	28.91	41.51
microRNA	hsa-miR-1302	36.37	43.69
microRNA	hsa-miR-1303	76.47	88.48
microRNA	hsa-miR-1304-3p	44.76	40.42
microRNA	hsa-miR-1304-5p	49.43	50.25
microRNA	hsa-miR-1305	67.14	67.72
microRNA	hsa-miR-1306-3p	51.29	63.35
microRNA	hsa-miR-1306-5p	31.71	50.25
microRNA	hsa-miR-1307-3p	61.55	53.52
microRNA	hsa-miR-1307-5p	45.69	54.61
microRNA	hsa-miR-130a-3p	101.65	190.06
microRNA	hsa-miR-130b-3p	42.9	30.58
microRNA	hsa-miR-132-3p	81.13	65.54
microRNA	hsa-miR-1322	55.02	61.17
microRNA	hsa-miR-1323	82.06	110.32
microRNA	hsa-miR-133a-3p	64.35	104.86
microRNA	hsa-miR-133a-5p	45.69	50.25
microRNA	hsa-miR-133b	34.5	26.22
microRNA	hsa-miR-134-3p	30.77	44.78
microRNA	hsa-miR-134-5p+hsa-miR-6728-5p	50.36	48.06
microRNA	hsa-miR-135a-5p	53.16	38.23
microRNA	hsa-miR-135b-5p	503.58	43.69
microRNA	hsa-miR-136-5p	50.36	49.15
microRNA	hsa-miR-137	71.81	101.58
microRNA	hsa-miR-138-5p	42.9	29.49
microRNA	hsa-miR-139-3p	20.52	45.88
microRNA	hsa-miR-139-5p	27.04	37.14
microRNA	hsa-miR-140-3p	43.83	69.91
microRNA	hsa-miR-140-5p	60.62	50.25
microRNA	hsa-miR-141-3p	864.47	92.85
microRNA	hsa-miR-142-3p	265.78	103.77
microRNA	hsa-miR-142-5p	17.72	21.85
microRNA	hsa-miR-143-3p	81.13	122.34
microRNA	hsa-miR-144-3p	42.9	43.69
microRNA	hsa-miR-145-5p	171.59	762.43
microRNA	hsa-miR-1469	125.89	66.63
microRNA	hsa-miR-146a-5p	207.96	63.35
microRNA	hsa-miR-146b-3p	23.31	40.42
microRNA	hsa-miR-146b-5p	70.87	76.46
microRNA	hsa-miR-147a	54.09	69.91
microRNA	hsa-miR-147b	39.17	49.15
microRNA	hsa-miR-148a-3p	943.74	116.88
microRNA	hsa-miR-148b-3p	54.09	48.06
microRNA	hsa-miR-149-5p	61.55	83.01
microRNA	hsa-miR-150-5p	89.52	300.38
microRNA	hsa-miR-151a-3p	61.55	63.35
microRNA	hsa-miR-151a-5p	50.36	29.49
microRNA	hsa-miR-151b	20.52	20.75
microRNA	hsa-miR-152-3p	50.36	55.71
microRNA	hsa-miR-152-5p	19.58	31.68
microRNA	hsa-miR-153-3p	27.04	51.34
microRNA	hsa-miR-1537-3p	48.49	67.72
microRNA	hsa-miR-154-5p	34.5	28.4
microRNA	hsa-miR-155-5p	124.03	132.17
microRNA	hsa-miR-15a-5p	238.73	40.42
microRNA	hsa-miR-15b-5p	312.4	92.85
microRNA	hsa-miR-16-5p	780.54	148.55
microRNA	hsa-miR-181a-2-3p	27.98	76.46
microRNA	hsa-miR-181a-3p	46.63	61.17
microRNA	hsa-miR-181a-5p	514.77	217.37
microRNA	hsa-miR-181b-2-3p	45.69	60.08
microRNA	hsa-miR-181b-5p+hsa-miR-181d-5p	84.86	45.88
microRNA	hsa-miR-181c-5p	70.87	63.35
microRNA	hsa-miR-181d-3p	48.49	87.38
microRNA	hsa-miR-182-3p	54.09	58.98
microRNA	hsa-miR-182-5p	53.16	44.78
microRNA	hsa-miR-1827	38.23	50.25
microRNA	hsa-miR-183-5p	91.39	86.29
microRNA	hsa-miR-184	36.37	38.23
microRNA	hsa-miR-185-5p	62.48	50.25
microRNA	hsa-miR-186-5p	112.84	95.03
microRNA	hsa-miR-187-3p	41.03	61.17
microRNA	hsa-miR-188-3p	49.43	69.91
microRNA	hsa-miR-188-5p	54.09	76.46
microRNA	hsa-miR-18a-5p	198.63	58.98
microRNA	hsa-miR-18b-5p	24.25	37.14
microRNA	hsa-miR-1908-3p	24.25	33.86
microRNA	hsa-miR-1908-5p	26.11	37.14
microRNA	hsa-miR-1909-3p	43.83	60.08
microRNA	hsa-miR-190a-3p	40.1	56.8
microRNA	hsa-miR-190a-5p	40.1	34.95
microRNA	hsa-miR-190b	32.64	36.05
microRNA	hsa-miR-191-5p	454.15	143.09
microRNA	hsa-miR-1910-3p	30.77	33.86
microRNA	hsa-miR-1910-5p	24.25	33.86
microRNA	hsa-miR-1915-3p	111.91	115.78
microRNA	hsa-miR-192-5p	189.31	38.23
microRNA	hsa-miR-193a-3p	43.83	34.95
microRNA	hsa-miR-193a-5p+hsa-miR-193b-5p	33.57	46.97
microRNA	hsa-miR-193b-3p	36.37	38.23
microRNA	hsa-miR-194-5p	1686.98	37.14
microRNA	hsa-miR-195-5p	38.23	48.06
microRNA	hsa-miR-196a-3p	55.95	55.71
microRNA	hsa-miR-196a-5p	192.11	43.69
microRNA	hsa-miR-196b-5p	387.94	58.98
microRNA	hsa-miR-197-3p	58.75	56.8
microRNA	hsa-miR-197-5p	62.48	85.2
microRNA	hsa-miR-1972	734.85	995.09
microRNA	hsa-miR-1973	109.11	68.81
microRNA	hsa-miR-1976	41.03	52.43
microRNA	hsa-miR-198	38.23	54.61
microRNA	hsa-miR-199a-3p+hsa-miR-199b-3p	231.27	509.01
microRNA	hsa-miR-199a-5p	167.86	367.01
microRNA	hsa-miR-199b-5p	94.19	121.25
microRNA	hsa-miR-19a-3p	215.42	50.25
microRNA	hsa-miR-19b-3p	272.3	22.94
microRNA	hsa-miR-200a-3p	626.67	64.45
microRNA	hsa-miR-200b-3p	1518.19	65.54
microRNA	hsa-miR-200c-3p	1682.32	62.26
microRNA	hsa-miR-202-3p	22.38	20.75
microRNA	hsa-miR-203a-3p	202.36	56.8
microRNA	hsa-miR-203a-5p	44.76	76.46
microRNA	hsa-miR-204-5p	24.25	26.22
microRNA	hsa-miR-205-5p	67.14	39.32
microRNA	hsa-miR-2053	40.1	42.6
microRNA	hsa-miR-206	109.11	84.11
microRNA	hsa-miR-208a-3p	44.76	44.78
microRNA	hsa-miR-208b-3p	31.71	46.97
microRNA	hsa-miR-208b-5p	20.52	22.94
microRNA	hsa-miR-20a-5p+hsa-miR-20b-5p	705.01	33.86
microRNA	hsa-miR-21-5p	2693.2	543.97
microRNA	hsa-miR-210-3p	47.56	46.97
microRNA	hsa-miR-210-5p	36.37	27.31
microRNA	hsa-miR-211-3p	25.18	19.66
microRNA	hsa-miR-211-5p	54.09	72.09
microRNA	hsa-miR-2110	29.84	43.69
microRNA	hsa-miR-2113	49.43	46.97
microRNA	hsa-miR-2116-5p	28.91	28.4
microRNA	hsa-miR-2117	82.06	83.01
microRNA	hsa-miR-212-3p	59.68	62.26
microRNA	hsa-miR-214-3p	43.83	87.38
microRNA	hsa-miR-215-5p	146.41	81.92
microRNA	hsa-miR-216a-5p	61.55	79.74
microRNA	hsa-miR-216b-5p	64.35	72.09
microRNA	hsa-miR-217	25.18	38.23
microRNA	hsa-miR-218-5p	51.29	38.23
microRNA	hsa-miR-219a-1-3p	54.09	50.25
microRNA	hsa-miR-219a-2-3p	36.37	42.6
microRNA	hsa-miR-219a-5p	47.56	41.51
microRNA	hsa-miR-219b-3p	44.76	50.25
microRNA	hsa-miR-22-3p	180.91	111.41
microRNA	hsa-miR-221-3p	121.23	49.15
microRNA	hsa-miR-221-5p	24.25	26.22
microRNA	hsa-miR-222-3p	541.81	115.78
microRNA	hsa-miR-223-3p	112.84	84.11
microRNA	hsa-miR-224-5p	41.03	62.26
microRNA	hsa-miR-2278	24.25	31.68
microRNA	hsa-miR-23a-3p	1071.5	435.83
microRNA	hsa-miR-23b-3p	142.68	108.14
microRNA	hsa-miR-23c	59.68	86.29
microRNA	hsa-miR-24-3p	146.41	49.15
microRNA	hsa-miR-25-3p	425.24	55.71
microRNA	hsa-miR-25-5p	51.29	74.28
microRNA	hsa-miR-2682-5p	52.22	61.17
microRNA	hsa-miR-26a-5p	200.5	97.21
microRNA	hsa-miR-26b-5p	156.67	52.43
microRNA	hsa-miR-27a-3p	49.43	39.32
microRNA	hsa-miR-27b-3p	148.28	72.09
microRNA	hsa-miR-28-3p	79.27	66.63
microRNA	hsa-miR-28-5p	124.96	99.4
microRNA	hsa-miR-296-3p	33.57	42.6
microRNA	hsa-miR-296-5p	41.03	60.08
microRNA	hsa-miR-297	27.04	36.05
microRNA	hsa-miR-298	55.02	54.61
microRNA	hsa-miR-299-3p	67.14	71
microRNA	hsa-miR-299-5p	67.14	92.85
microRNA	hsa-miR-29a-3p	940.01	108.14
microRNA	hsa-miR-29b-3p	2839.61	109.23
microRNA	hsa-miR-29c-3p	80.2	40.42
microRNA	hsa-miR-300	41.03	49.15
microRNA	hsa-miR-301a-3p	64.35	63.35
microRNA	hsa-miR-301a-5p	41.03	51.34
microRNA	hsa-miR-301b-3p	63.41	80.83
microRNA	hsa-miR-301b-5p	56.89	63.35
microRNA	hsa-miR-302a-3p	41.03	44.78
microRNA	hsa-miR-302a-5p	30.77	25.12
microRNA	hsa-miR-302b-3p	39.17	41.51
microRNA	hsa-miR-302c-3p	38.23	38.23
microRNA	hsa-miR-302d-3p	578.18	704.53
microRNA	hsa-miR-302e	48.49	68.81
microRNA	hsa-miR-302f	50.36	39.32
microRNA	hsa-miR-3065-3p	34.5	44.78
microRNA	hsa-miR-3065-5p	37.3	43.69
microRNA	hsa-miR-3074-3p	15.85	17.48
microRNA	hsa-miR-30a-3p	42.9	53.52
microRNA	hsa-miR-30a-5p	62.48	60.08
microRNA	hsa-miR-30b-5p	75.54	48.06
microRNA	hsa-miR-30c-5p	45.69	43.69
microRNA	hsa-miR-30d-5p	96.05	50.25
microRNA	hsa-miR-30e-3p	56.89	60.08
microRNA	hsa-miR-30e-5p	114.7	68.81
microRNA	hsa-miR-31-5p	24.25	26.22
microRNA	hsa-miR-3127-5p	45.69	40.42
microRNA	hsa-miR-3130-3p	25.18	37.14
microRNA	hsa-miR-3131	42.9	48.06
microRNA	hsa-miR-3136-5p	44.76	41.51
microRNA	hsa-miR-3140-3p	12.12	14.2
microRNA	hsa-miR-3140-5p	23.31	40.42
microRNA	hsa-miR-3144-3p	119.37	138.72
microRNA	hsa-miR-3144-5p	23.31	42.6
microRNA	hsa-miR-3147	53.16	73.18
microRNA	hsa-miR-3150b-3p	21.45	29.49
microRNA	hsa-miR-3151-5p	44.76	61.17
microRNA	hsa-miR-3158-3p	38.23	54.61
microRNA	hsa-miR-3161	59.68	63.35
microRNA	hsa-miR-3164	27.04	30.58
microRNA	hsa-miR-3168	40.1	53.52
microRNA	hsa-miR-3179	24.25	33.86
microRNA	hsa-miR-3180	34.5	29.49
microRNA	hsa-miR-3180-3p	69.01	83.01
microRNA	hsa-miR-3180-5p	23.31	29.49
microRNA	hsa-miR-3182	48.49	52.43
microRNA	hsa-miR-3185	56.89	61.17
microRNA	hsa-miR-3190-3p	27.98	31.68
microRNA	hsa-miR-3192-5p	28.91	28.4
microRNA	hsa-miR-3195	42.9	32.77
microRNA	hsa-miR-3196	23.31	37.14
microRNA	hsa-miR-32-5p	41.03	16.38
microRNA	hsa-miR-3202	35.44	44.78
microRNA	hsa-miR-320a	41.03	44.78
microRNA	hsa-miR-320b	27.98	39.32
microRNA	hsa-miR-320c	24.25	27.31
microRNA	hsa-miR-320d	17.72	28.4
microRNA	hsa-miR-320e	200.5	182.41
microRNA	hsa-miR-323a-3p	38.23	33.86
microRNA	hsa-miR-323a-5p	23.31	30.58
microRNA	hsa-miR-323b-3p	17.72	24.03
microRNA	hsa-miR-323b-5p	32.64	32.77
microRNA	hsa-miR-324-3p	72.74	74.28
microRNA	hsa-miR-324-5p	72.74	66.63
microRNA	hsa-miR-325	39.17	65.54
microRNA	hsa-miR-326	13.06	12.02
microRNA	hsa-miR-328-3p	29.84	22.94
microRNA	hsa-miR-328-5p	31.71	50.25
microRNA	hsa-miR-329-3p	24.25	20.75
microRNA	hsa-miR-329-5p	30.77	49.15
microRNA	hsa-miR-330-3p	27.98	31.68
microRNA	hsa-miR-330-5p	31.71	42.6
microRNA	hsa-miR-331-3p	59.68	68.81
microRNA	hsa-miR-331-5p	31.71	36.05
microRNA	hsa-miR-335-5p	56.89	54.61
microRNA	hsa-miR-337-3p	58.75	58.98
microRNA	hsa-miR-337-5p	48.49	68.81
microRNA	hsa-miR-338-5p	36.37	42.6
microRNA	hsa-miR-339-3p	42.9	52.43
microRNA	hsa-miR-339-5p	47.56	49.15
microRNA	hsa-miR-33a-5p	48.49	53.52
microRNA	hsa-miR-33b-5p	47.56	67.72
microRNA	hsa-miR-340-5p	54.09	36.05
microRNA	hsa-miR-342-3p	66.21	143.09
microRNA	hsa-miR-342-5p	34.5	32.77
microRNA	hsa-miR-345-3p	50.36	48.06
microRNA	hsa-miR-345-5p	32.64	50.25
microRNA	hsa-miR-346	58.75	66.63
microRNA	hsa-miR-34a-5p	176.25	86.29
microRNA	hsa-miR-34b-3p	19.58	20.75
microRNA	hsa-miR-34c-3p	41.96	56.8
microRNA	hsa-miR-34c-5p	32.64	44.78
microRNA	hsa-miR-3605-3p	29.84	28.4
microRNA	hsa-miR-3605-5p	41.03	58.98
microRNA	hsa-miR-361-3p	57.82	62.26
microRNA	hsa-miR-361-5p	182.78	95.03
microRNA	hsa-miR-3613-3p	45.69	83.01
microRNA	hsa-miR-3613-5p	48.49	43.69
microRNA	hsa-miR-3614-3p	38.23	44.78
microRNA	hsa-miR-3614-5p	56.89	68.81
microRNA	hsa-miR-3615	29.84	52.43
microRNA	hsa-miR-362-3p	38.23	29.49
microRNA	hsa-miR-362-5p	76.47	72.09
microRNA	hsa-miR-363-3p	189.31	243.58
microRNA	hsa-miR-363-5p	33.57	19.66
microRNA	hsa-miR-365a-3p+hsa-miR-365b-3p	84.86	96.12
microRNA	hsa-miR-365b-5p	24.25	22.94
microRNA	hsa-miR-367-3p	38.23	33.86
microRNA	hsa-miR-369-3p	38.23	42.6
microRNA	hsa-miR-369-5p	47.56	49.15
microRNA	hsa-miR-3690	40.1	38.23
microRNA	hsa-miR-370-3p	48.49	54.61
microRNA	hsa-miR-370-5p	17.72	37.14
microRNA	hsa-miR-371a-5p	91.39	71
microRNA	hsa-miR-371b-5p	54.09	62.26
microRNA	hsa-miR-372-3p	37.3	49.15
microRNA	hsa-miR-373-3p	34.5	39.32
microRNA	hsa-miR-374a-3p	19.58	34.95
microRNA	hsa-miR-374a-5p	388.87	99.4
microRNA	hsa-miR-374b-5p	109.11	57.89
microRNA	hsa-miR-374c-5p	40.1	61.17
microRNA	hsa-miR-375	102.58	50.25
microRNA	hsa-miR-376a-2-5p	28.91	39.32
microRNA	hsa-miR-376a-3p	61.55	73.18
microRNA	hsa-miR-376b-3p	33.57	46.97
microRNA	hsa-miR-376c-3p	48.49	44.78
microRNA	hsa-miR-376c-5p	41.96	53.52
microRNA	hsa-miR-377-3p	61.55	58.98
microRNA	hsa-miR-378b	38.23	45.88
microRNA	hsa-miR-378c	27.04	34.95
microRNA	hsa-miR-378d	28.91	58.98
microRNA	hsa-miR-378e	192.11	207.54
microRNA	hsa-miR-378f	55.95	63.35
microRNA	hsa-miR-378g	69.94	71
microRNA	hsa-miR-378h	62.48	74.28
microRNA	hsa-miR-378i	115.64	78.65
microRNA	hsa-miR-379-5p	67.14	75.37
microRNA	hsa-miR-380-3p	24.25	42.6
microRNA	hsa-miR-381-3p	44.76	73.18
microRNA	hsa-miR-381-5p	15.85	27.31
microRNA	hsa-miR-382-3p	15.85	41.51
microRNA	hsa-miR-382-5p	41.03	57.89
microRNA	hsa-miR-383-5p	31.71	20.75
microRNA	hsa-miR-384	35.44	41.51
microRNA	hsa-miR-3916	30.77	29.49
microRNA	hsa-miR-3918	27.98	30.58
microRNA	hsa-miR-3928-3p	27.98	51.34
microRNA	hsa-miR-3934-5p	29.84	29.49
microRNA	hsa-miR-409-3p	23.31	36.05
microRNA	hsa-miR-409-5p	30.77	34.95
microRNA	hsa-miR-410-3p	47.56	61.17
microRNA	hsa-miR-411-5p	59.68	77.55
microRNA	hsa-miR-412-3p	40.1	48.06
microRNA	hsa-miR-421	64.35	69.91
microRNA	hsa-miR-422a	41.03	46.97
microRNA	hsa-miR-423-3p	47.56	60.08
microRNA	hsa-miR-423-5p	118.43	115.78
microRNA	hsa-miR-424-5p	52.22	63.35
microRNA	hsa-miR-425-5p	83.93	34.95
microRNA	hsa-miR-4284	78.33	62.26
microRNA	hsa-miR-4286	10686.1	3406.88
microRNA	hsa-miR-429	113.77	34.95
microRNA	hsa-miR-431-5p	16.79	20.75
microRNA	hsa-miR-432-5p	41.03	34.95
microRNA	hsa-miR-433-3p	40.1	43.69
microRNA	hsa-miR-433-5p	28.91	38.23
microRNA	hsa-miR-4421	19.58	19.66
microRNA	hsa-miR-4425	39.17	58.98
microRNA	hsa-miR-4431	55.02	74.28
microRNA	hsa-miR-4435	38.23	38.23
microRNA	hsa-miR-4443	110.04	120.15
microRNA	hsa-miR-4448	62.48	50.25
microRNA	hsa-miR-4451	55.95	67.72
microRNA	hsa-miR-4454+hsa-miR-7975	101460	114177
microRNA	hsa-miR-4455	110.97	112.51
microRNA	hsa-miR-4458	28.91	37.14
microRNA	hsa-miR-4461	41.03	56.8
microRNA	hsa-miR-448	40.1	50.25
microRNA	hsa-miR-4485-3p	61.55	51.34
microRNA	hsa-miR-4488	350.64	292.74
microRNA	hsa-miR-449a	34.5	34.95
microRNA	hsa-miR-449b-5p	26.11	34.95
microRNA	hsa-miR-449c-5p	24.25	27.31
microRNA	hsa-miR-450a-1-3p	27.04	18.57
microRNA	hsa-miR-450a-2-3p	41.96	41.51
microRNA	hsa-miR-450a-5p	40.1	58.98
microRNA	hsa-miR-450b-3p	35.44	42.6
microRNA	hsa-miR-450b-5p	27.04	38.23
microRNA	hsa-miR-4516	555.8	389.95
microRNA	hsa-miR-451a	152.94	108.14
microRNA	hsa-miR-452-5p	34.5	36.05
microRNA	hsa-miR-4521	27.04	20.75
microRNA	hsa-miR-4524a-5p	26.11	28.4
microRNA	hsa-miR-4531	60.62	58.98
microRNA	hsa-miR-4532	76.47	48.06
microRNA	hsa-miR-4536-3p	47.56	78.65
microRNA	hsa-miR-4536-5p	60.62	81.92
microRNA	hsa-miR-454-3p	69.94	65.54
microRNA	hsa-miR-455-3p	49.43	61.17
microRNA	hsa-miR-455-5p	42.9	51.34
microRNA	hsa-miR-4647	43.83	52.43
microRNA	hsa-miR-4707-3p	40.1	32.77
microRNA	hsa-miR-4707-5p	42.9	60.08
microRNA	hsa-miR-4741	53.16	43.69
microRNA	hsa-miR-4755-5p	69.01	62.26
microRNA	hsa-miR-4787-3p	44.76	56.8
microRNA	hsa-miR-4787-5p	41.96	60.08
microRNA	hsa-miR-4792	42.9	54.61
microRNA	hsa-miR-483-3p	44.76	34.95
microRNA	hsa-miR-483-5p	42.9	46.97
microRNA	hsa-miR-484	45.69	56.8
microRNA	hsa-miR-485-3p	44.76	67.72
microRNA	hsa-miR-485-5p	42.9	55.71
microRNA	hsa-miR-486-3p	34.5	46.97
microRNA	hsa-miR-487a-3p	61.55	81.92
microRNA	hsa-miR-487b-3p	38.23	29.49
microRNA	hsa-miR-487b-5p	43.83	53.52
microRNA	hsa-miR-488-3p	21.45	28.4
microRNA	hsa-miR-489-3p	63.41	69.91
microRNA	hsa-miR-490-3p	31.71	28.4
microRNA	hsa-miR-490-5p	27.98	34.95
microRNA	hsa-miR-491-3p	26.11	39.32
microRNA	hsa-miR-491-5p	37.3	46.97
microRNA	hsa-miR-492	28.91	26.22
microRNA	hsa-miR-493-3p	66.21	65.54
microRNA	hsa-miR-494-3p	4360.6	2581.1
microRNA	hsa-miR-494-5p	22.38	42.6
microRNA	hsa-miR-495-3p	143.61	167.12
microRNA	hsa-miR-495-5p	52.22	71
microRNA	hsa-miR-496	54.09	53.52
microRNA	hsa-miR-497-5p	59.68	81.92
microRNA	hsa-miR-498	39.17	55.71
microRNA	hsa-miR-499a-3p	33.57	54.61
microRNA	hsa-miR-499a-5p	52.22	64.45
microRNA	hsa-miR-499b-3p	43.83	42.6
microRNA	hsa-miR-499b-5p	36.37	44.78
microRNA	hsa-miR-5001-3p	26.11	52.43
microRNA	hsa-miR-5001-5p	39.17	63.35
microRNA	hsa-miR-500a-5p+hsa-miR-501-5p	41.96	21.85
microRNA	hsa-miR-501-3p	26.11	31.68
microRNA	hsa-miR-5010-3p	48.49	61.17
microRNA	hsa-miR-5010-5p	38.23	33.86
microRNA	hsa-miR-502-3p	55.95	55.71
microRNA	hsa-miR-502-5p	72.74	58.98
microRNA	hsa-miR-503-3p	38.23	45.88
microRNA	hsa-miR-503-5p	52.22	72.09
microRNA	hsa-miR-504-3p	36.37	53.52
microRNA	hsa-miR-504-5p	36.37	36.05
microRNA	hsa-miR-505-3p	38.23	28.4
microRNA	hsa-miR-506-3p	37.3	39.32
microRNA	hsa-miR-506-5p	46.63	58.98
microRNA	hsa-miR-507	40.1	50.25
microRNA	hsa-miR-508-3p	36.37	69.91
microRNA	hsa-miR-508-5p	41.03	69.91
microRNA	hsa-miR-509-3-5p	50.36	51.34
microRNA	hsa-miR-509-3p	9.33	4.37
microRNA	hsa-miR-509-5p	47.56	46.97
microRNA	hsa-miR-510-3p	47.56	55.71
microRNA	hsa-miR-510-5p	23.31	29.49
microRNA	hsa-miR-511-5p	82.06	75.37
microRNA	hsa-miR-512-3p	36.37	39.32
microRNA	hsa-miR-512-5p	40.1	42.6
microRNA	hsa-miR-513a-3p	47.56	78.65
microRNA	hsa-miR-513a-5p	32.64	41.51
microRNA	hsa-miR-513b-5p	41.96	40.42
microRNA	hsa-miR-513c-3p	36.37	36.05
microRNA	hsa-miR-513c-5p	29.84	33.86
microRNA	hsa-miR-514a-3p	40.1	56.8
microRNA	hsa-miR-514a-5p	23.31	27.31
microRNA	hsa-miR-514b-3p	41.03	34.95
microRNA	hsa-miR-514b-5p	52.22	53.52
microRNA	hsa-miR-515-3p	17.72	27.31
microRNA	hsa-miR-515-5p	41.03	54.61
microRNA	hsa-miR-516a-3p+hsa-miR-516b-3p	34.5	55.71
microRNA	hsa-miR-516a-5p	29.84	27.31
microRNA	hsa-miR-516b-5p	16.79	20.75
microRNA	hsa-miR-517a-3p	75.54	91.75
microRNA	hsa-miR-517b-3p	32.64	41.51
microRNA	hsa-miR-517c-3p+hsa-miR-519a-3p	34.5	37.14
microRNA	hsa-miR-518b	39.17	43.69
microRNA	hsa-miR-518c-3p	41.96	42.6
microRNA	hsa-miR-518d-3p	30.77	30.58
microRNA	hsa-miR-518e-3p	38.23	40.42
microRNA	hsa-miR-518f-3p	29.84	21.85
microRNA	hsa-miR-5196-3p+hsa-miR-6732-3p	43.83	44.78
microRNA	hsa-miR-5196-5p	36.37	43.69
microRNA	hsa-miR-519b-3p	24.25	17.48
microRNA	hsa-miR-519b-5p+hsa-miR-519c-5p+hsa-miR-523-5p+hsa-miR-518e-5p+hsa-miR-522-5p+hsa-miR-519a-5p	43.83	37.14
microRNA	hsa-miR-519c-3p	36.37	48.06
microRNA	hsa-miR-519d-3p	39.17	40.42
microRNA	hsa-miR-519e-3p	25.18	29.49
microRNA	hsa-miR-520a-3p	31.71	30.58
microRNA	hsa-miR-520a-5p	34.5	57.89
microRNA	hsa-miR-520b	32.64	48.06
microRNA	hsa-miR-520c-3p	36.37	40.42
microRNA	hsa-miR-520d-3p	44.76	48.06
microRNA	hsa-miR-520d-5p+hsa-miR-527+hsa-miR-518a-5p	35.44	44.78
microRNA	hsa-miR-520e	24.25	33.86
microRNA	hsa-miR-520f-3p	22.38	19.66
microRNA	hsa-miR-520g-3p	36.37	44.78
microRNA	hsa-miR-520h	42.9	57.89
microRNA	hsa-miR-521	31.71	50.25
microRNA	hsa-miR-522-3p	18.65	37.14
microRNA	hsa-miR-523-3p	15.85	22.94
microRNA	hsa-miR-524-3p	23.31	25.12
microRNA	hsa-miR-525-3p	14.92	20.75
microRNA	hsa-miR-525-5p	52.22	52.43
microRNA	hsa-miR-526a+hsa-miR-518c-5p+hsa-miR-518d-5p	40.1	46.97
microRNA	hsa-miR-526b-5p	57.82	50.25
microRNA	hsa-miR-532-3p	43.83	49.15
microRNA	hsa-miR-532-5p	45.69	42.6
microRNA	hsa-miR-539-3p	41.03	37.14
microRNA	hsa-miR-539-5p	64.35	42.6
microRNA	hsa-miR-541-3p	29.84	44.78
microRNA	hsa-miR-542-3p	51.29	57.89
microRNA	hsa-miR-542-5p	36.37	53.52
microRNA	hsa-miR-543	49.43	66.63
microRNA	hsa-miR-544a	36.37	38.23
microRNA	hsa-miR-545-3p	28.91	29.49
microRNA	hsa-miR-548a-3p	33.57	25.12
microRNA	hsa-miR-548a-5p	52.22	73.18
microRNA	hsa-miR-548aa+hsa-miR-548t-3p	86.73	85.2
microRNA	hsa-miR-548ad-3p	34.5	44.78
microRNA	hsa-miR-548ah-5p	109.11	114.69
microRNA	hsa-miR-548ai+hsa-miR-570-5p	39.17	55.71
microRNA	hsa-miR-548ak	30.77	31.68
microRNA	hsa-miR-548al	54.09	74.28
microRNA	hsa-miR-548ar-3p	55.02	63.35
microRNA	hsa-miR-548ar-5p	184.64	239.21
microRNA	hsa-miR-548b-3p	23.31	34.95
microRNA	hsa-miR-548c-5p+hsa-miR-548o-5p+hsa-miR-548am-5p	28.91	40.42
microRNA	hsa-miR-548d-3p	94.19	71
microRNA	hsa-miR-548d-5p	64.35	48.06
microRNA	hsa-miR-548e-3p	32.64	31.68
microRNA	hsa-miR-548e-5p	43.83	64.45
microRNA	hsa-miR-548g-3p	34.5	37.14
microRNA	hsa-miR-548h-5p	30.77	40.42
microRNA	hsa-miR-548i	57.82	58.98
microRNA	hsa-miR-548j-3p	34.5	36.05
microRNA	hsa-miR-548j-5p	43.83	41.51
microRNA	hsa-miR-548k	53.16	42.6
microRNA	hsa-miR-548l	39.17	45.88
microRNA	hsa-miR-548m	62.48	80.83
microRNA	hsa-miR-548n	92.32	65.54
microRNA	hsa-miR-548o-3p+hsa-miR-548ah-3p+hsa-miR-548av-3p	33.57	40.42
microRNA	hsa-miR-548q	56.89	48.06
microRNA	hsa-miR-548v	64.35	74.28
microRNA	hsa-miR-548y	41.96	41.51
microRNA	hsa-miR-548z+hsa-miR-548h-3p	63.41	79.74
microRNA	hsa-miR-549a	48.49	56.8
microRNA	hsa-miR-550a-5p	13.06	27.31
microRNA	hsa-miR-551a	47.56	62.26
microRNA	hsa-miR-551b-3p	34.5	44.78
microRNA	hsa-miR-552-3p	42.9	36.05
microRNA	hsa-miR-553	42.9	29.49
microRNA	hsa-miR-554	35.44	40.42
microRNA	hsa-miR-555	27.98	50.25
microRNA	hsa-miR-556-3p	33.57	54.61
microRNA	hsa-miR-556-5p	47.56	63.35
microRNA	hsa-miR-561-3p	27.04	44.78
microRNA	hsa-miR-561-5p	26.11	41.51
microRNA	hsa-miR-562	40.1	51.34
microRNA	hsa-miR-563	43.83	48.06
microRNA	hsa-miR-564	25.18	30.58
microRNA	hsa-miR-566	39.17	51.34
microRNA	hsa-miR-567	27.98	18.57
microRNA	hsa-miR-568	23.31	19.66
microRNA	hsa-miR-570-3p	41.96	46.97
microRNA	hsa-miR-571	31.71	41.51
microRNA	hsa-miR-572	54.09	48.06
microRNA	hsa-miR-573	33.57	43.69
microRNA	hsa-miR-574-3p	45.69	72.09
microRNA	hsa-miR-574-5p	427.11	257.78
microRNA	hsa-miR-575	218.22	137.63
microRNA	hsa-miR-576-3p	36.37	40.42
microRNA	hsa-miR-576-5p	48.49	51.34
microRNA	hsa-miR-577	56.89	64.45
microRNA	hsa-miR-578	27.04	27.31
microRNA	hsa-miR-579-3p	361.83	1.09
microRNA	hsa-miR-579-5p	25.18	26.22
microRNA	hsa-miR-580-3p	19.58	25.12
microRNA	hsa-miR-582-3p	36.37	58.98
microRNA	hsa-miR-582-5p	82.06	77.55
microRNA	hsa-miR-584-3p	33.57	41.51
microRNA	hsa-miR-584-5p	48.49	45.88
microRNA	hsa-miR-585-3p	71.81	78.65
microRNA	hsa-miR-587	47.56	42.6
microRNA	hsa-miR-589-5p	55.95	57.89
microRNA	hsa-miR-590-3p	32.64	36.05
microRNA	hsa-miR-590-5p	69.94	76.46
microRNA	hsa-miR-591	34.5	38.23
microRNA	hsa-miR-592	100.72	68.81
microRNA	hsa-miR-593-3p	104.45	105.95
microRNA	hsa-miR-595	46.63	68.81
microRNA	hsa-miR-596	34.5	30.58
microRNA	hsa-miR-597-5p	56.89	75.37
microRNA	hsa-miR-598-3p	161.33	191.15
microRNA	hsa-miR-599	37.3	44.78
microRNA	hsa-miR-600	51.29	41.51
microRNA	hsa-miR-601	25.18	30.58
microRNA	hsa-miR-603	86.73	90.66
microRNA	hsa-miR-604	35.44	50.25
microRNA	hsa-miR-605-5p	34.5	39.32
microRNA	hsa-miR-606	24.25	30.58
microRNA	hsa-miR-607	42.9	52.43
microRNA	hsa-miR-608	60.62	55.71
microRNA	hsa-miR-610	39.17	46.97
microRNA	hsa-miR-612	366.49	431.46
microRNA	hsa-miR-613	20.52	34.95
microRNA	hsa-miR-614	45.69	54.61
microRNA	hsa-miR-615-3p	56.89	57.89
microRNA	hsa-miR-615-5p	23.31	38.23
microRNA	hsa-miR-616-3p	31.71	44.78
microRNA	hsa-miR-617	33.57	27.31
microRNA	hsa-miR-619-3p	22.38	43.69
microRNA	hsa-miR-620	29.84	46.97
microRNA	hsa-miR-624-3p	49.43	49.15
microRNA	hsa-miR-625-5p	55.02	40.42
microRNA	hsa-miR-626	41.96	75.37
microRNA	hsa-miR-627-3p	44.76	45.88
microRNA	hsa-miR-627-5p	67.14	96.12
microRNA	hsa-miR-628-3p	29.84	53.52
microRNA	hsa-miR-628-5p	22.38	46.97
microRNA	hsa-miR-629-5p	82.06	68.81
microRNA	hsa-miR-630	437.37	323.32
microRNA	hsa-miR-631	33.57	41.51
microRNA	hsa-miR-637	26.11	32.77
microRNA	hsa-miR-638	42.9	44.78
microRNA	hsa-miR-639	59.68	93.94
microRNA	hsa-miR-640	57.82	42.6
microRNA	hsa-miR-641	24.25	44.78
microRNA	hsa-miR-642a-3p	79.27	88.48
microRNA	hsa-miR-642a-5p	19.58	44.78
microRNA	hsa-miR-643	39.17	38.23
microRNA	hsa-miR-644a	82.06	79.74
microRNA	hsa-miR-648	51.29	58.98
microRNA	hsa-miR-649	44.76	50.25
microRNA	hsa-miR-650	42.9	69.91
microRNA	hsa-miR-6503-3p	35.44	39.32
microRNA	hsa-miR-6503-5p	42.9	58.98
microRNA	hsa-miR-651-3p	25.18	38.23
microRNA	hsa-miR-651-5p	64.35	68.81
microRNA	hsa-miR-6511a-3p	24.25	25.12
microRNA	hsa-miR-6511a-5p	36.37	39.32
microRNA	hsa-miR-652-3p	43.83	41.51
microRNA	hsa-miR-652-5p	27.98	28.4
microRNA	hsa-miR-654-3p	36.37	26.22
microRNA	hsa-miR-654-5p	35.44	37.14
microRNA	hsa-miR-655-3p	30.77	36.05
microRNA	hsa-miR-656-3p	67.14	60.08
microRNA	hsa-miR-660-3p	45.69	55.71
microRNA	hsa-miR-660-5p	51.29	29.49
microRNA	hsa-miR-661	41.03	40.42
microRNA	hsa-miR-663a	82.06	64.45
microRNA	hsa-miR-664a-3p	110.04	176.95
microRNA	hsa-miR-664b-3p	84.86	108.14
microRNA	hsa-miR-664b-5p	32.64	27.31
microRNA	hsa-miR-665	34.5	43.69
microRNA	hsa-miR-671-3p	33.57	38.23
microRNA	hsa-miR-671-5p	41.03	43.69
microRNA	hsa-miR-6720-3p	39.17	50.25
microRNA	hsa-miR-6721-5p	185.58	243.58
microRNA	hsa-miR-6724-5p	33.57	32.77
microRNA	hsa-miR-675-5p	31.71	50.25
microRNA	hsa-miR-7-5p	195.84	40.42
microRNA	hsa-miR-708-5p	27.98	36.05
microRNA	hsa-miR-744-5p	50.36	68.81
microRNA	hsa-miR-758-3p+hsa-miR-411-3p	32.64	48.06
microRNA	hsa-miR-758-5p	29.84	37.14
microRNA	hsa-miR-760	43.83	34.95
microRNA	hsa-miR-761	60.62	75.37
microRNA	hsa-miR-764	52.22	71
microRNA	hsa-miR-765	54.09	49.15
microRNA	hsa-miR-766-3p	47.56	61.17
microRNA	hsa-miR-766-5p	37.3	32.77
microRNA	hsa-miR-767-3p	24.25	41.51
microRNA	hsa-miR-767-5p	43.83	63.35
microRNA	hsa-miR-769-3p	34.5	34.95
microRNA	hsa-miR-769-5p	58.75	53.52
microRNA	hsa-miR-770-5p	41.03	37.14
microRNA	hsa-miR-802	43.83	75.37
microRNA	hsa-miR-873-3p	165.06	222.83
microRNA	hsa-miR-873-5p	28.91	31.68
microRNA	hsa-miR-874-3p	39.17	37.14
microRNA	hsa-miR-874-5p	37.3	44.78
microRNA	hsa-miR-875-3p	18.65	30.58
microRNA	hsa-miR-876-3p	61.55	51.34
microRNA	hsa-miR-876-5p	37.3	48.06
microRNA	hsa-miR-877-5p	111.91	92.85
microRNA	hsa-miR-885-3p	42.9	54.61
microRNA	hsa-miR-885-5p	41.03	62.26
microRNA	hsa-miR-887-3p	28.91	31.68
microRNA	hsa-miR-887-5p	39.17	57.89
microRNA	hsa-miR-888-5p	161.33	138.72
microRNA	hsa-miR-889-3p	35.44	52.43
microRNA	hsa-miR-890	49.43	49.15
microRNA	hsa-miR-891a-5p	58.75	98.31
microRNA	hsa-miR-891b	73.67	97.21
microRNA	hsa-miR-892a	19.58	14.2
microRNA	hsa-miR-892b	35.44	51.34
microRNA	hsa-miR-9-5p	43.83	48.06
microRNA	hsa-miR-922	77.4	74.28
microRNA	hsa-miR-924	24.25	37.14
microRNA	hsa-miR-92a-1-5p	49.43	33.86
microRNA	hsa-miR-92a-3p	44.76	34.95
microRNA	hsa-miR-92b-3p	27.98	33.86
microRNA	hsa-miR-93-5p	667.71	50.25
microRNA	hsa-miR-933	55.02	58.98
microRNA	hsa-miR-934	21.45	24.03
microRNA	hsa-miR-935	24.25	25.12
microRNA	hsa-miR-936	32.64	32.77
microRNA	hsa-miR-937-3p	44.76	49.15
microRNA	hsa-miR-939-5p	64.35	85.2
microRNA	hsa-miR-940	39.17	37.14
microRNA	hsa-miR-941	31.71	28.4
microRNA	hsa-miR-942-3p	19.58	18.57
microRNA	hsa-miR-942-5p	46.63	79.74
microRNA	hsa-miR-944	30.77	32.77
microRNA	hsa-miR-95-3p	137.08	81.92
microRNA	hsa-miR-96-5p	47.56	66.63
microRNA	hsa-miR-98-3p	27.98	39.32
microRNA	hsa-miR-98-5p	146.41	54.61
microRNA	hsa-miR-99a-5p	46.63	95.03
microRNA	hsa-miR-99b-5p	74.6	99.4

## Sheet: Fig. S5
	Supplementary Fig. 5C, left panel (lanes 8 and 9) - miR-7											Supplementary Fig. 5C, left panel (lanes 8 and 9) - U6 (top) and miR-15b (bottom)											Supplementary Fig. 5C, right panel (lanes 1 and 2) - miR-15b											Supplementary Fig. 5C, right panel (lanes 1 and 2) - U6 (top) and miR-7 (bottom)

## Sheet: Fig. S7
Class	Name
Positive control	POS_A	97891	90420	100374	96960	90671	72361	113723	122744	107535	110949	100259	97397	85312	87532	100998	96661	94735	96224	99386	93896	106576	109014	95615	85359	102383	101011	99676	94930	112356	94080	89002	105269	92401	101335
Positive control	POS_B	22806	21964	24014	22654	22006	17891	26617	28465	24777	26483	23946	22153	20370	20791	22846	22223	20478	22236	22875	21893	24491	24709	22443	20018	23420	23585	22079	21623	25579	21753	20762	23910	21562	23389
Positive control	POS_C	5889	5718	5937	5857	5488	4644	6523	7222	6158	6365	6038	5843	5439	5535	6059	5921	5925	5731	6132	5801	6283	6305	5705	5250	6285	6163	5787	5662	6620	5513	5278	6124	5871	6133
Positive control	POS_D	1480	1379	1528	1441	1296	1044	1632	1761	1577	1650	1601	1395	1315	1308	1534	1438	1422	1391	1517	1453	1595	1657	1464	1292	1594	1528	1486	1437	1677	1406	1304	1529	1376	1534
Positive control	POS_E	353	313	313	332	350	274	426	404	386	379	383	324	320	305	335	322	311	320	324	310	366	409	316	274	370	349	332	324	405	295	315	350	315	344
Positive control	POS_F	134	120	127	132	133	102	157	168	158	144	146	134	128	119	129	149	121	118	140	135	152	142	141	109	157	169	127	129	167	124	146	147	104	153
Negative control	NEG_A	21	20	27	25	21	14	22	20	27	19	22	18	23	20	19	21	28	28	18	18	22	31	26	30	28	19	20	20	24	25	22	29	17	24
Negative control	NEG_B	11	12	4	10	6	12	13	11	14	10	16	17	9	10	7	12	6	8	7	16	7	4	8	5	11	13	6	10	10	8	7	10	17	14
Negative control	NEG_C	6	6	4	3	3	1	2	7	4	3	9	2	2	3	4	4	6	7	6	4	4	5	1	5	5	1	4	7	7	6	4	8	4	4
Negative control	NEG_D	15	23	20	13	11	10	18	11	17	13	19	5	11	14	14	8	16	11	8	12	18	7	7	8	9	13	11	8	12	9	7	13	31	16
Negative control	NEG_E	21	29	36	17	22	15	28	30	28	25	30	24	19	25	25	18	23	27	18	30	33	25	25	24	31	24	30	30	32	14	27	20	25	35
Negative control	NEG_F	18	25	24	28	19	20	30	39	36	23	25	22	30	26	14	29	20	29	24	22	26	33	30	16	21	21	22	18	19	31	15	17	21	24
Negative control	NEG_G	10	9	3	1	1	1	4	1	4	1	3	3	4	5	8	2	6	5	1	3	4	4	2	8	5	10	2	4	4	5	6	3	10	4
Negative control	NEG_H	8	18	4	5	2	4	2	2	4	4	7	2	4	7	5	5	6	6	4	4	4	5	5	8	7	8	3	4	4	9	9	5	8	4
circRNA	circCCDC66	98.77	179.62	109.83	100.34	141.01	105.5	108.36	120.04	115.36	178.73	123.05	120.84	115.66	145.95	58.78	483.25	130.52	95.3	112.15	64.57	98.89	120.17	82.97	190.36	102.79	86.68	185.73	72.26	144.72	117.8	94.44	117.98	81.47	221.39
circRNA	CDR1as (ciRS-7)	1756.09	7643.87	7231.87	1259.78	5522.5	1305.69	7026.18	4308.35	8088.36	8609.93	4126.8	7456.77	1926.95	8952.54	2315.21	25080.1	2515.57	3395.73	2866.39	9041.59	4244.98	2647.14	3600.76	7131.87	1502.23	8994.51	7180.31	1191.43	2829.31	3125.33	2423.85	2309.1	467.76	21063.3
circRNA	circCDYL	170.95	385.24	206.34	228.54	226.28	288.3	238.38	360.11	314.45	212.08	244.3	225.39	271.33	225.88	219.31	512.54	253.63	358.03	262.78	149.43	203.17	328.81	111.04	332.72	215.35	204.64	194.18	228.54	246.95	246.87	264.74	163.73	226.7	329
circRNA	circFAT3	10.45	43.45	14.98	8.36	22.96	13.58	13.19	29.2	22.33	24.01	31.67	29.87	8	13.9	20.35	92.74	10.38	22.32	31.89	46.12	91.7	18.36	14.64	45.52	27.33	47.36	56.99	25.21	35.18	11.9	7.26	12.04	7.35	46.75
circRNA	circFBXW7	171.9	279.52	234.63	115.67	177.09	161.91	277.01	175.19	240.03	501.52	128.48	257.97	293.88	271.92	101.74	1591.3	271.43	139.95	105.55	188.17	102.48	163.57	102.5	217.67	167.2	286.86	185.73	87.38	187.2	130.33	218.74	252.82	184.97	603.32
circRNA	circHIPK3	467.28	2995.35	1001.75	727.44	1092.04	718.65	1221.12	921.36	1768.57	1492.57	1104.76	1018.31	976.93	1000.81	673.76	2523.63	1191.04	1024.3	836.72	926.11	756.94	721.04	850.47	1706.62	1094.96	932.96	1148.17	468.84	904.16	770.05	831.36	902.93	857.39	1443.91
circRNA	circSLC8A1	362.8	1742.81	369.41	392.98	823.13	554.66	188.45	613.16	241.89	325.46	492.21	298.71	443.73	321.44	395.67	1078.76	617.03	247.27	543.15	402.18	521.41	405.58	274.54	229.26	562.12	436.99	578.31	169.72	509.83	241.23	311.56	311.81	58.09	448.08
circRNA	circSMARCA5	410.29	1094.13	520.84	369.29	1013.33	350.97	420.23	652.09	427.96	605.56	440.64	897.47	628.5	375.3	316.53	1483.91	531	376.06	470.58	374.5	584.34	667.63	556.4	400.58	398.82	428.05	899.12	394.9	554.97	453.01	414.87	511.66	270.1	691.52
circRNA	circZKSCAN1	369.45	482.75	362.76	264.78	236.12	324.86	688.77	304.96	432.61	509.53	379.11	416.83	429.91	315.36	194.44	410.03	381.19	300.51	348.54	254.59	413.53	555.8	545.42	603.36	306.43	159.07	310.26	317.6	501.2	240.6	408.41	233.56	778.93	368.7
circRNA	circZNF609	198.5	309.29	158.08	150.5	344.34	141.01	183.73	194.65	219.56	172.07	145.67	289.2	170.95	194.6	187.66	439.32	215.07	135.66	191.31	208.47	115.07	168.58	272.1	170.5	164.6	228.77	196.29	124.35	151.36	119.05	173.54	167.34	121.53	307.83
circRNA	circZNF91	140.56	449.56	111.49	75.25	193.48	313.37	427.77	295.23	252.12	593.56	290.44	226.74	195.68	178.1	97.22	131.79	221	255.86	193.51	53.5	127.65	185.27	348.97	385.69	118.41	74.17	48.54	70.58	323.29	107.77	422.14	124	519.84	101.44
circRNA	circRP11-255H23.2	24.69	37.63	38.27	9.75	16.4	37.6	38.63	58.4	12.09	2.67	79.62	4.07	7.27	19.98	24.87	9.76	19.28	26.62	23.09	5.53	3.6	13.35	62.23	96.01	65.06	7.15	8.44	6.72	71.03	3.13	8.88	8.43	22.04	5.29
miR-7 target gene	ACK1	776.89	605.57	1056.66	586.69	1278.96	1556.39	1158	1573.46	766.6	1659.3	1266.72	964	1008.94	1073.78	931.51	1532.72	1364.58	858.59	1428.25	986.99	769.53	660.95	527.12	1214.99	1194.5	1468.25	1563.96	1107.41	1199.57	1478.08	1122.74	1018.51	1190.93	2038.41
miR-7 target gene	CCNE1	366.6	257.28	317.83	595.05	429.6	420.96	385.37	493.12	378.65	382.81	262.39	566.18	927.47	474.34	752.9	351.45	401.96	406.97	362.83	383.73	289.47	1236.78	146.42	190.36	199.08	222.52	318.7	804.93	255.58	462.41	1983.96	648.91	426.69	224.92
miR-7 target gene	CDK1	2238.56	473.51	928.53	1672.27	1033.01	667.47	1714.85	564.5	1585.3	920.35	751.89	507.8	1483.95	518.65	1164.39	283.11	707.5	942.73	1208.35	1440.83	1220.81	1892.72	1417.85	1911.87	476.89	655.93	303.93	1167.9	995.1	1576.45	2038.85	1513.32	1937.8	541.58
miR-7 target gene	EGFR	501.47	1225.85	780.43	569.97	508.31	928.61	727.4	940.83	460.52	666.92	346.54	397.82	368.81	346.63	296.18	288	461.29	677.43	746.56	448.3	325.43	495.71	944.42	542.11	769.01	620.19	495.99	536.06	470.67	268.8	889.47	453.87	757.23	332.53
miR-7 target gene	EIF4E	1922.29	1791.74	1545.88	1959.34	1626.58	1609.66	1645.13	1249.03	956.39	1200.46	1307.44	1713.48	1155.15	1710.58	1858.5	1522.96	1269.65	1144.5	1291.91	1581.03	1400.61	1967.83	1947.41	1445.91	1135.29	1276.12	1295.92	1418.29	1299.81	1547	1941.18	1893.75	1476.72	921.74
miR-7 target gene	FAK	1968.83	1404.44	1708.96	1233.3	1269.13	1874.98	2702.3	2241.77	1380.62	2046.11	1944.42	2177.83	1992.42	1838.29	2147.9	1176.39	1929.69	2814.46	1710.82	1704.64	1503.09	1655.71	1843.7	2074.09	2133.31	1325.27	1728.59	1485.51	1545.43	1266.92	1607.02	1804.66	2670.99	1877.88
miR-7 target gene	FOS	13705.8	13429.3	22056.7	8967.55	18768	9026	10436.1	18540.8	18281.2	16038.1	17982	31127.8	12156.8	13763.7	7149.11	73107.1	8906.84	11410.7	17740.4	25209.8	17771	7105.21	8099.57	12137.5	16175.1	14228.6	22047.5	4873.27	25548.7	3674.2	7382.95	4206.47	2675.66	31911.6
miR-7 target gene	HOXB13	82.63	905.62	9.98	58.53	131.18	71.03	159.24	84.35	35.35	28.01	131.2	39.37	769.62	106.86	289.4	4.88	68.23	582.98	95.66	86.71	61.13	13.35	140.32	26.48	1025.99	15.19	424.23	494.05	51.12	201.76	357.56	52.97	151.91	33.52
miR-7 target gene	IGF1-R	1095.06	680.84	1178.13	827.77	905.11	1205.42	1147.63	1119.26	765.67	1153.77	694.89	955.86	1163.88	970.4	926.99	829.82	949.27	1254.4	1053.32	715.8	845.04	951.37	1053.02	710.95	742.98	910.62	1217.82	712.51	683.1	444.24	243.76	502.03	966.23	948.2
miR-7 target gene	IRS1	290.62	441.01	417.67	182.56	295.15	379.17	220.48	450.95	227.93	612.23	360.11	238.96	333.89	289.3	255.49	273.35	493.92	298.79	558.54	191.86	253.51	226.99	203.77	398.1	472.33	294.9	451.67	290.72	510.5	368.42	566.62	124	269.44	388.1
miR-7 target gene	IRS2	1438.87	468.38	12471.9	749.73	865.76	1878.11	1454.8	1852.46	1540.64	1131.1	1098.43	886.61	604.49	933.91	416.01	1142.22	1598.93	1354.86	1532.7	675.21	1289.14	717.7	829.72	2939.82	2051.33	701.51	1515.42	453.72	1413.99	1201.76	417.29	2611.29	1283.08	1031.99
miR-7 target gene	KLF4	2140.73	6207.27	926.86	1142.72	2056.18	918.16	1675.28	1758.38	1442.95	1028.39	999.81	2612.31	1329.74	860.07	974.47	1225.2	588.85	1131.62	1418.35	1935.24	983.48	1088.23	1317.8	1152.09	2700.63	1340.46	1620.95	663.77	1982.9	1269.43	1403.62	951.09	1761.52	1084.92
miR-7 target gene	MTOR	1320.15	1238.85	936.85	1163.62	1298.64	1382.99	1139.15	1803.8	974.06	1045.73	1061.33	1697.19	1561.06	958.24	1440.22	1352.12	1385.34	983.95	1658.04	1145.65	958.31	857.9	852.91	1022.98	1099.51	1175.14	1397.23	922.56	1072.77	1135.34	1328.56	1029.35	1136.84	1264.86
miR-7 target gene	NR4A3	403.64	283.63	903.57	188.13	800.17	523.32	151.7	253.05	368.41	854.99	617.08	1098.42	142.58	648.96	334.62	2513.86	571.05	827.68	381.53	522.09	142.04	171.91	81.75	425.41	376.05	1269.87	808.36	326	919.42	464.29	180.8	213.09	39.73	1042.58
miR-7 target gene	PAK1	1303.06	1563.19	990.1	1187.31	819.85	1334.94	1305.93	1161.44	703.34	947.03	1274.87	966.72	1234.44	1297.05	1017.43	463.72	1064.96	1468.19	1032.43	841.25	1042.81	1195.05	1333.66	1733.1	1326.57	777.47	884.35	1577.93	1190.94	1209.91	1986.38	1191.87	1305.11	746.21
miR-7 target gene	PIK3CD	522.36	131.04	174.72	137.96	796.89	164	151.7	412.02	245.61	470.85	211.72	401.89	237.14	312.75	171.83	824.94	622.96	207.78	270.48	440.92	266.1	196.95	107.38	219.33	290.17	464.69	563.53	263.83	175.92	797	499.62	388.86	41.07	790.31
miR-7 target gene	RAF1	2215.76	2045.94	2286.38	2037.38	2374.28	2655.26	1691.3	2978.21	1896.96	2799.73	1981.52	2904.23	2764.22	1887.81	2609.13	2997.11	2172.94	2149.05	2299.05	2780.18	1769.19	1867.68	1957.17	2396.05	2068.9	2107.21	2792.34	1976.19	2395.82	2081.46	2484.39	2369.3	1969.19	2362.12
miR-7 target gene	RB1	766.45	877.91	963.47	983.85	669	1816.48	794.3	1219.83	904.29	1159.11	1465.78	901.55	939.11	1000.81	884.03	800.53	1220.7	1214.91	1324.89	767.46	1585.8	914.65	1077.42	1690.06	1374.71	739.94	930.78	804.93	1463.11	1023.81	969.38	1341.16	993.27	872.34
miR-7 target gene	SP1	992.49	756.45	913.55	939.26	1141.23	893.09	1170.24	1310.67	916.38	1440.55	909.33	1617.08	1385.02	1139.81	1449.27	1225.2	1001.18	949.6	989.55	964.85	1379.03	1069.87	1073.76	1123.12	933.61	846.28	1158.73	1109.09	990.46	966.17	1356.81	1045	1006.96	879.4
miR-7 target gene	YY1	2362.03	2172.18	2610.86	2335.6	2239.83	2069.26	2316.93	1738.91	2048.6	2686.35	2522.59	2209.06	2975.9	2436.86	2491.56	2787.22	2402.84	2723.45	2004.38	2296.83	2630.41	2603.74	2760.05	2797.46	1843.79	1923.12	2256.25	2063.58	2457.55	2134.1	2010.6	2719.64	2354.14	1887.58
lncRNA	LINC00632_T1	20.89	27.71	16.64	18.12	16.4	13.58	7.54	51.91	15.82	22.68	8.14	14.94	6.55	11.29	18.09	29.29	16.32	9.44	15.39	18.45	19.78	15.02	20.74	13.24	10.41	24.13	46.43	78.98	15.27	74.56	8.07	10.84	11.69	15.88
lncRNA	LINC00632_T2	2.85	20.53	8.32	4.18	3.28	5.22	2.83	9.73	1.86	2.67	6.33	2.72	2.18	1.74	11.3	4.88	5.93	5.15	14.29	3.69	8.99	1.67	2.44	1.66	7.81	8.04	46.43	115.95	13.94	90.23	5.65	2.41	3.34	9.7
lncRNA	LINC00632_T3	33.24	28.74	84.87	22.3	42.63	28.2	46.17	71.37	127.46	76.03	30.76	54.31	20.37	72.11	58.78	200.13	45.98	57.53	63.77	103.31	41.35	35.05	37.83	64.56	22.12	122.43	141.41	90.74	58.42	113.41	23.41	24.08	12.69	201.99
